# Supplementary material for: High-throughput methods leveraging robotics and computer vision for the development of therapeutic phage cocktails
Source: Nat Commun. 2026 Jan 30;17:2192. doi: 10.1038/s41467-026-68684-x (PMC12960834; doi:10.1038/s41467-026-68684-x)
Supplement: Supplementary file 4 — Source Data [file 41467_2026_68684_MOESM4_ESM.xlsx]

## Sheet: Figure 1a
bnumber	YearCollected	MDR	Source	Organism
b005252	2019	Non-MDR	Commercial	Escherichia coli
b005253	2019	Non-MDR	Commercial	Escherichia coli
b005254	2019	Non-MDR	Commercial	Escherichia coli
b005255	2019	MDR	Commercial	Escherichia coli
b005256	2019	Non-MDR	Commercial	Escherichia coli
b005257	2019	Non-MDR	Commercial	Escherichia coli
b005258	2019	Non-MDR	Commercial	Escherichia coli
b005259	2019	Non-MDR	Commercial	Escherichia coli
b005260	2019	MDR	Commercial	Escherichia coli
b005261	2019	Non-MDR	Commercial	Escherichia coli
b005262	2019	Non-MDR	Commercial	Escherichia coli
b005263	2019	Non-MDR	Commercial	Escherichia coli
b005264	2019	Non-MDR	Commercial	Escherichia coli
b005265	2019	MDR	Commercial	Escherichia coli
b005266	2019	Non-MDR	Commercial	Escherichia coli
b005267	2019	Non-MDR	Commercial	Escherichia coli
b005268	2019	Non-MDR	Commercial	Escherichia coli
b005269	2019	Non-MDR	Commercial	Escherichia coli
b005270	2019	Non-MDR	Commercial	Escherichia coli
b005271	2019	Non-MDR	Commercial	Escherichia coli
b005272	2019	Non-MDR	Commercial	Escherichia coli
b005273	2019	Non-MDR	Commercial	Escherichia coli
b005274	2019	Non-MDR	Commercial	Escherichia coli
b005275	2019	Non-MDR	Commercial	Escherichia coli
b005276	2019	Non-MDR	Commercial	Escherichia coli
b005277	2019	MDR	Commercial	Escherichia coli
b005278	2019	Non-MDR	Commercial	Escherichia coli
b005279	2019	Non-MDR	Commercial	Escherichia coli
b005280	2019	Non-MDR	Commercial	Escherichia coli
b005281	2019	MDR	Commercial	Escherichia coli
b005282	2019	Non-MDR	Commercial	Escherichia coli
b005283	2019	Non-MDR	Commercial	Escherichia coli
b005284	2019	Non-MDR	Commercial	Escherichia coli
b005285	2019	Non-MDR	Commercial	Escherichia coli
b005286	2019	Non-MDR	Commercial	Escherichia coli
b005287	2019	Non-MDR	Commercial	Escherichia coli
b005288	2019	Non-MDR	Commercial	Escherichia coli
b005289	2019	Non-MDR	Commercial	Escherichia coli
b005290	2019	Non-MDR	Commercial	Escherichia coli
b005291	2019	Non-MDR	Commercial	Escherichia coli
b005292	2019	Non-MDR	Commercial	Escherichia coli
b005293	2019	MDR	Commercial	Escherichia coli
b005294	2019	Non-MDR	Commercial	Escherichia coli
b005295	2019	Non-MDR	Commercial	Escherichia coli
b005296	2019	MDR	Commercial	Escherichia coli
b005297	2019	Non-MDR	Commercial	Escherichia coli
b005298	2019	MDR	Commercial	Escherichia coli
b005299	2019	Non-MDR	Commercial	Escherichia coli
b005300	2019	Non-MDR	Commercial	Escherichia coli
b005301	2019	Non-MDR	Commercial	Escherichia coli
b005302	2019	Non-MDR	Commercial	Escherichia coli
b005303	2019	MDR	Commercial	Escherichia coli
b005304	2019	Non-MDR	Commercial	Escherichia coli
b005305	2019	Non-MDR	Commercial	Escherichia coli
b005306	2019	Non-MDR	Commercial	Escherichia coli
b005307	2019	Non-MDR	Commercial	Escherichia coli
b005308	2019	MDR	Commercial	Escherichia coli
b005309	2019	Non-MDR	Commercial	Escherichia coli
b005310	2019	MDR	Commercial	Escherichia coli
b005311	2019	Non-MDR	Commercial	Escherichia coli
b005312	2019	Non-MDR	Commercial	Escherichia coli
b005313	2019	Non-MDR	Commercial	Escherichia coli
b005314	2019	MDR	Commercial	Escherichia coli
b005315	2019	Non-MDR	Commercial	Escherichia coli
b005316	2019	MDR	Commercial	Escherichia coli
b005317	2019	MDR	Commercial	Escherichia coli
b005318	2019	MDR	Commercial	Escherichia coli
b005319	2019	Non-MDR	Commercial	Escherichia coli
b005320	2019	MDR	Commercial	Escherichia coli
b005321	2019	MDR	Commercial	Escherichia coli
b005322	2019	MDR	Commercial	Escherichia coli
b005323	2019	Non-MDR	Commercial	Escherichia coli
b005324	2019	MDR	Commercial	Escherichia coli
b005325	2019	MDR	Commercial	Escherichia coli
b005326	2019	Non-MDR	Commercial	Escherichia coli
b005327	2019	Non-MDR	Commercial	Escherichia coli
b005328	2019	Non-MDR	Commercial	Escherichia coli
b005329	2020	Non-MDR	Commercial	Escherichia coli
b005330	2020	Non-MDR	Commercial	Escherichia coli
b005331	2020	Non-MDR	Commercial	Escherichia coli
b005332	2020	MDR	Commercial	Escherichia coli
b005333	2020	Non-MDR	Commercial	Escherichia coli
b005334	2020	Non-MDR	Commercial	Escherichia coli
b005335	2020	MDR	Commercial	Escherichia coli
b005336	2020	Non-MDR	Commercial	Escherichia coli
b005337	2020	MDR	Commercial	Escherichia coli
b005338	2020	Non-MDR	Commercial	Escherichia coli
b005339	2020	Non-MDR	Commercial	Escherichia coli
b005340	2020	Non-MDR	Commercial	Escherichia coli
b005341	2020	Non-MDR	Commercial	Escherichia coli
b005342	2020	Non-MDR	Commercial	Escherichia coli
b005343	2020	Non-MDR	Commercial	Escherichia coli
b005344	2020	Non-MDR	Commercial	Escherichia coli
b005345	2020	Non-MDR	Commercial	Escherichia coli
b005346	2020	MDR	Commercial	Escherichia coli
b005347	2020	Non-MDR	Commercial	Escherichia coli
b005348	2020	Non-MDR	Commercial	Escherichia coli
b005349	2020	Non-MDR	Commercial	Escherichia coli
b005350	2020	Non-MDR	Commercial	Escherichia coli
b005351	2020	Non-MDR	Commercial	Escherichia coli
b005352	2020	Non-MDR	Commercial	Escherichia coli
b005353	2020	Non-MDR	Commercial	Escherichia coli
b005354	2020	Non-MDR	Commercial	Escherichia coli
b005355	2020	Non-MDR	Commercial	Escherichia coli
b005356	2020	MDR	Commercial	Escherichia coli
b005357	2020	Non-MDR	Commercial	Escherichia coli
b005358	2020	Non-MDR	Commercial	Escherichia coli
b005359	2020	Non-MDR	Commercial	Escherichia coli
b005360	2020	Non-MDR	Commercial	Escherichia coli
b005361	2020	Non-MDR	Commercial	Escherichia coli
b005362	2020	Non-MDR	Commercial	Escherichia coli
b005363	2020	Non-MDR	Commercial	Escherichia coli
b005364	2020	Non-MDR	Commercial	Escherichia coli
b005365	2020	Non-MDR	Commercial	Escherichia coli
b005366	2020	Non-MDR	Commercial	Escherichia coli
b005367	2020	Non-MDR	Commercial	Escherichia coli
b005368	2020	Non-MDR	Commercial	Escherichia coli
b005369	2020	Non-MDR	Commercial	Escherichia coli
b005370	2020	Non-MDR	Commercial	Escherichia coli
b005371	2020	Non-MDR	Commercial	Escherichia coli
b005372	2020	MDR	Commercial	Escherichia coli
b005373	2020	MDR	Commercial	Escherichia coli
b005374	2020	Non-MDR	Commercial	Escherichia coli
b005375	2020	Non-MDR	Commercial	Escherichia coli
b005376	2020	Non-MDR	Commercial	Escherichia coli
b005377	2020	Non-MDR	Commercial	Escherichia coli
b005378	2020	Non-MDR	Commercial	Escherichia coli
b005379	2020	Non-MDR	Commercial	Escherichia coli
b005380	2020	Non-MDR	Commercial	Escherichia coli
b005381	2020	Non-MDR	Commercial	Escherichia coli
b005382	2020	Non-MDR	Commercial	Escherichia coli
b005383	2020	Non-MDR	Commercial	Escherichia coli
b005384	2020	Non-MDR	Commercial	Escherichia coli
b005385	2020	Non-MDR	Commercial	Escherichia coli
b005386	2020	Non-MDR	Commercial	Escherichia coli
b005387	2020	Non-MDR	Commercial	Escherichia coli
b005388	2020	Non-MDR	Commercial	Escherichia coli
b005389	2020	Non-MDR	Commercial	Escherichia coli
b005390	2020	MDR	Commercial	Escherichia coli
b005391	2020	Non-MDR	Commercial	Escherichia coli
b005392	2020	Non-MDR	Commercial	Escherichia coli
b005393	2020	MDR	Commercial	Escherichia coli
b005394	2020	Non-MDR	Commercial	Escherichia coli
b005395	2020	MDR	Commercial	Escherichia coli
b005396	2020	MDR	Commercial	Escherichia coli
b005397	2020	Non-MDR	Commercial	Escherichia coli
b005398	2020	MDR	Commercial	Escherichia coli
b005399	2020	Non-MDR	Commercial	Escherichia coli
b005400	2020	Non-MDR	Commercial	Escherichia coli
b005401	2020	Non-MDR	Commercial	Escherichia coli
b005402	2020	Non-MDR	Commercial	Escherichia coli
b005403	2020	Non-MDR	Commercial	Escherichia coli
b005404	2020	Non-MDR	Commercial	Escherichia coli
b005405	2021	Non-MDR	Commercial	Escherichia coli
b005406	2021	Non-MDR	Commercial	Escherichia coli
b005407	2021	Non-MDR	Commercial	Escherichia coli
b005408	2021	Non-MDR	Commercial	Escherichia coli
b005409	2021	Non-MDR	Commercial	Escherichia coli
b005410	2021	Non-MDR	Commercial	Escherichia coli
b005411	2021	MDR	Commercial	Escherichia coli
b005412	2021	Non-MDR	Commercial	Escherichia coli
b005413	2021	MDR	Commercial	Escherichia coli
b005414	2021	MDR	Commercial	Escherichia coli
b005415	2021	Non-MDR	Commercial	Escherichia coli
b005416	2021	Non-MDR	Commercial	Escherichia coli
b005417	2021	Non-MDR	Commercial	Escherichia coli
b005418	2021	Non-MDR	Commercial	Escherichia coli
b005419	2021	Non-MDR	Commercial	Escherichia coli
b005420	2021	Non-MDR	Commercial	Escherichia coli
b005421	2021	Non-MDR	Commercial	Escherichia coli
b005422	2021	MDR	Commercial	Escherichia coli
b005423	2021	Non-MDR	Commercial	Escherichia coli
b005424	2021	MDR	Commercial	Escherichia coli
b005425	2021	Non-MDR	Commercial	Escherichia coli
b005426	2021	MDR	Commercial	Escherichia coli
b005427	2021	MDR	Commercial	Escherichia coli
b005428	2021	MDR	Commercial	Escherichia coli
b005429	2021	Non-MDR	Commercial	Escherichia coli
b005430	2021	Non-MDR	Commercial	Escherichia coli
b005431	2021	Non-MDR	Commercial	Escherichia coli
b005432	2021	Non-MDR	Commercial	Escherichia coli
b005433	2021	Non-MDR	Commercial	Escherichia coli
b005434	2021	Non-MDR	Commercial	Escherichia coli
b005435	2021	Non-MDR	Commercial	Escherichia coli
b005436	2021	Non-MDR	Commercial	Escherichia coli
b005437	2021	Non-MDR	Commercial	Escherichia coli
b005438	2021	Non-MDR	Commercial	Escherichia coli
b005439	2021	Non-MDR	Commercial	Escherichia coli
b005440	2021	Non-MDR	Commercial	Escherichia coli
b005441	2021	Non-MDR	Commercial	Escherichia coli
b005442	2021	MDR	Commercial	Escherichia coli
b005443	2021	Non-MDR	Commercial	Escherichia coli
b005444	2021	Non-MDR	Commercial	Escherichia coli
b005445	2021	Non-MDR	Commercial	Escherichia coli
b005446	2021	Non-MDR	Commercial	Escherichia coli
b005447	2021	Non-MDR	Commercial	Escherichia coli
b005448	2021	Non-MDR	Commercial	Escherichia coli
b005449	2021	MDR	Commercial	Escherichia coli
b005450	2021	MDR	Commercial	Escherichia coli
b005451	2021	Non-MDR	Commercial	Escherichia coli
b005452	2021	Non-MDR	Commercial	Escherichia coli
b005453	2021	MDR	Commercial	Escherichia coli
b005454	2021	Non-MDR	Commercial	Escherichia coli
b005455	2021	Non-MDR	Commercial	Escherichia coli
b005456	2021	MDR	Commercial	Escherichia coli
b005457	2021	Non-MDR	Commercial	Escherichia coli
b005458	2021	Non-MDR	Commercial	Escherichia coli
b005459	2021	Non-MDR	Commercial	Escherichia coli
b005460	2021	Non-MDR	Commercial	Escherichia coli
b005461	2021	Non-MDR	Commercial	Escherichia coli
b005462	2021	Non-MDR	Commercial	Escherichia coli
b005463	2021	Non-MDR	Commercial	Escherichia coli
b005464	2021	Non-MDR	Commercial	Escherichia coli
b005465	2021	Non-MDR	Commercial	Escherichia coli
b005466	2021	MDR	Commercial	Escherichia coli
b005467	2021	MDR	Commercial	Escherichia coli
b005468	2021	MDR	Commercial	Escherichia coli
b005469	2021	Non-MDR	Commercial	Escherichia coli
b005470	2021	Non-MDR	Commercial	Escherichia coli
b005471	2021	Non-MDR	Commercial	Escherichia coli
b005472	2021	MDR	Commercial	Escherichia coli
b005473	2021	Non-MDR	Commercial	Escherichia coli
b005474	2021	MDR	Commercial	Escherichia coli
b005475	2021	MDR	Commercial	Escherichia coli
b005476	2021	MDR	Commercial	Escherichia coli
b005477	2021	Non-MDR	Commercial	Escherichia coli
b005478	2021	Non-MDR	Commercial	Escherichia coli
b005479	2021	Non-MDR	Commercial	Escherichia coli
b005480	2021	Non-MDR	Commercial	Escherichia coli
b005481	2021	Non-MDR	Commercial	Escherichia coli
b005482	2021	Non-MDR	Commercial	Escherichia coli
b005483	2021	Non-MDR	Commercial	Escherichia coli
b005484	2021	Non-MDR	Commercial	Escherichia coli
b005485	2021	Non-MDR	Commercial	Escherichia coli
b005486	2021	Non-MDR	Commercial	Escherichia coli
b005487	2021	Non-MDR	Commercial	Escherichia coli
b005488	2021	Non-MDR	Commercial	Escherichia coli
b005489	2021	Non-MDR	Commercial	Escherichia coli
b3376	2019	MDR	Ph0	Escherichia coli
b3414	2019	MDR	Ph0	Escherichia coli
b3351	2019	MDR	Ph0	Escherichia coli
b3352	2019	MDR	Ph0	Escherichia coli
b3353	2019	MDR	Ph0	Escherichia coli
b2514	2019	MDR	Ph0	Escherichia coli
b2520	2019	MDR	Ph0	Escherichia coli
b2510	2019	MDR	Ph0	Escherichia coli
b2506	2019	MDR	Ph0	Escherichia coli
b2521	2019	MDR	Ph0	Escherichia coli
b2512	2019	MDR	Ph0	Escherichia coli
b2513	2019	MDR	Ph0	Escherichia coli
b2516	2019	MDR	Ph0	Escherichia coli
b3355	2019	MDR	Ph0	Escherichia coli
b3388	2019	MDR	Ph0	Escherichia coli
b3380	2019	MDR	Ph0	Escherichia coli
b3365	2019	MDR	Ph0	Escherichia coli
b3383	2019	MDR	Ph0	Escherichia coli
b3404	2019	MDR	Ph0	Escherichia coli
b3411	2019	MDR	Ph0	Escherichia coli
b2503	2019	Non-MDR	Ph0	Escherichia coli
b3418	2019	Non-MDR	Ph0	Escherichia coli
b2505	2019	Non-MDR	Ph0	Escherichia coli
b3377	2019	Non-MDR	Ph0	Escherichia coli
b3350	2019	Non-MDR	Ph0	Escherichia coli
b3360	2019	Non-MDR	Ph0	Escherichia coli
b2519	2019	Non-MDR	Ph0	Escherichia coli
b2504	2019	Non-MDR	Ph0	Escherichia coli
b2508	2019	Non-MDR	Ph0	Escherichia coli
b3375	2019	Non-MDR	Ph0	Escherichia coli
b3384	2019	Non-MDR	Ph0	Escherichia coli
b3419	2019	Non-MDR	Ph0	Escherichia coli
b3392	2019	Non-MDR	Ph0	Escherichia coli
b3374	2019	Non-MDR	Ph0	Escherichia coli
b3369	2019	Non-MDR	Ph0	Escherichia coli
b3416	2019	Non-MDR	Ph0	Escherichia coli
b2507	2019	Non-MDR	Ph0	Escherichia coli
b3373	2019	Non-MDR	Ph0	Escherichia coli
b3402	2019	Non-MDR	Ph0	Escherichia coli
b2517	2019	Non-MDR	Ph0	Escherichia coli
b3413	2019	Non-MDR	Ph0	Escherichia coli
b3356	2019	Non-MDR	Ph0	Escherichia coli
b2515	2019	Non-MDR	Ph0	Escherichia coli
b3372	2019	Non-MDR	Ph0	Escherichia coli
b3358	2019	Non-MDR	Ph0	Escherichia coli
b3390	2019	Non-MDR	Ph0	Escherichia coli
b3389	2019	Non-MDR	Ph0	Escherichia coli
b3403	2019	Non-MDR	Ph0	Escherichia coli
b3393	2019	Non-MDR	Ph0	Escherichia coli
b3367	2019	Non-MDR	Ph0	Escherichia coli
b2511	2019	Non-MDR	Ph0	Escherichia coli
b2522	2019	Non-MDR	Ph0	Escherichia coli
b3387	2019	Non-MDR	Ph0	Escherichia coli
b3359	2019	Non-MDR	Ph0	Escherichia coli
b3400	2019	Non-MDR	Ph0	Escherichia coli
b3394	2019	Non-MDR	Ph0	Escherichia coli
b3357	2019	Non-MDR	Ph0	Escherichia coli
b3382	2019	Non-MDR	Ph0	Escherichia coli
b3410	2019	Non-MDR	Ph0	Escherichia coli
b3420	2019	Non-MDR	Ph0	Escherichia coli
b2518	2019	Non-MDR	Ph0	Escherichia coli
b3379	2019	Non-MDR	Ph0	Escherichia coli
b3386	2019	Non-MDR	Ph0	Escherichia coli
b3385	2019	Non-MDR	Ph0	Escherichia coli
c000107	2020	MDR	Ph1	Escherichia coli
c000108	2020	MDR	Ph1	Escherichia coli
c000114	2020	MDR	Ph1	Escherichia coli
c000115	2020	MDR	Ph1	Escherichia coli
c000203	2020	Non-MDR	Ph1	Escherichia coli
c000213	2020	Non-MDR	Ph1	Escherichia coli
c000004	2020	Non-MDR	Ph1	Escherichia coli
c000005	2020	Non-MDR	Ph1	Escherichia coli
c000056	2020	Non-MDR	Ph1	Escherichia coli
c000055	2020	MDR	Ph1	Escherichia coli
c000087	2020	Non-MDR	Ph1	Escherichia coli
c000088	2020	MDR	Ph1	Escherichia coli
c000120	2020	MDR	Ph1	Escherichia coli
c000134	2020	Non-MDR	Ph1	Escherichia coli
c000139	2020	Non-MDR	Ph1	Escherichia coli
c000138	2020	MDR	Ph1	Escherichia coli
c000164	2020	Non-MDR	Ph1	Escherichia coli
c000165	2020	Non-MDR	Ph1	Escherichia coli
c000201	2020	Non-MDR	Ph1	Escherichia coli
c000241	2020	MDR	Ph1	Escherichia coli
c000240	2020	Non-MDR	Ph1	Escherichia coli
c000211	2020	Non-MDR	Ph1	Escherichia coli
c000050	2020	Non-MDR	Ph1	Escherichia coli
c000051	2020	Non-MDR	Ph1	Escherichia coli
c000259	2020	MDR	Ph1	Escherichia coli
c000260	2020	MDR	Ph1	Escherichia coli
c000263	2020	MDR	Ph1	Escherichia coli
c000171	2020	Non-MDR	Ph1	Escherichia coli
c000170	2020	Non-MDR	Ph1	Escherichia coli
c000181	2020	Non-MDR	Ph1	Escherichia coli
c000180	2020	Non-MDR	Ph1	Escherichia coli
c000222	2020	Non-MDR	Ph1	Escherichia coli
c000225	2020	Non-MDR	Ph1	Escherichia coli
c000266	2020	Non-MDR	Ph1	Escherichia coli
c000265	2020	Non-MDR	Ph1	Escherichia coli
b2245	2017	MDR	Commercial	Escherichia coli
b2033	2017	MDR	Commercial	Escherichia coli
b1995	2017	MDR	Commercial	Escherichia coli
b2030	2017	MDR	Commercial	Escherichia coli
b2301	2017	MDR	Commercial	Escherichia coli
b2263	2017	MDR	Commercial	Escherichia coli
b4015	2019	MDR	Commercial	Escherichia coli
b4016	2019	MDR	Commercial	Escherichia coli
b3843	2019	MDR	Commercial	Escherichia coli
b3970	2019	MDR	Commercial	Escherichia coli
b4018	2019	MDR	Commercial	Escherichia coli
b4021	2019	MDR	Commercial	Escherichia coli
b4032	2019	MDR	Commercial	Escherichia coli
b3941	2019	MDR	Commercial	Escherichia coli
b4099	2018	MDR	Commercial	Escherichia coli
b4100	2018	MDR	Commercial	Escherichia coli
b4105	2019	MDR	Commercial	Escherichia coli
b4106	2019	MDR	Commercial	Escherichia coli
b4117	2020	MDR	Commercial	Escherichia coli

## Sheet: Figure2b
	b001949	b001954	b002003	b002030	b002034	b002066	b002067	b002090	b002117	b002147	b002165	b002185	b002188	b002200	b002201	b002207	b002243	b002249	b002254	b002297	b002305	b002309	b002513	b002519	b002522	b003355	b003364	b003368	b003374	b003383	b003384	b003388	b003389	b003402	b003404	b003407	b003411	b003414	b003421	b003761	b003762	b003764	b003766	b003767	b003779	b003781	b003783	b003785	b003786
RP-23.0002	0.998718	1	0.27902	1	0.616947	1	1	1	0.992976	0.951743	1	0.978913	0.639587	0.97485	0.964524	0.946833	0.873448	1	1	1	1	1	NA	0.84949	1	NA	NA	0.892814	1	NA	NA	NA	0.212106	1	NA	NA	NA	NA	1	1	1	1	1	1	1	0.913081	0.941231	1	1
RP-23.0003	0.955051	1	0.714108	0.895699	0.954429	1	0.99857	1	1	0.96433	0.932762	1	1	0.933747	0.573697	1	1	1	0.324046	1	0.957126	0.966394	NA	0.962004	0.892361	NA	NA	0.884557	0.728651	NA	NA	NA	0.654449	1	NA	NA	NA	NA	1	1	0.97439	1	1	1	0.941354	0.927106	0.780159	1	1
RP-23.0007	0.981946	0.990251	0.960326	0.955142	1	1	0.965555	0.498083	0.968824	0.964285	0.74026	0.956256	0.153304	0.984198	1	1	1	0.442224	0.968753	1	0.954184	0.164852	NA	0.949999	0.879122	NA	NA	0.950163	0.559062	NA	NA	NA	0.76263	0.522288	NA	NA	NA	NA	1	0.417778	0.994914	1	0.970993	1	0.656746	1	0.969568	0.958602	1
RP-23.0010	0.659971	0.976482	1	0.928108	1	1	0.980648	0.866083	1	0.994721	0.560976	0.967301	0.972556	0.636803	0.467591	0.655556	1	0.674176	0.481728	1	0.408812	0.745535	NA	1	0.932359	NA	NA	0.979259	0.973253	NA	NA	NA	0.421948	1	NA	NA	NA	NA	1	0.978818	1	1	0.613774	1	0.608012	1	0.521539	0.946159	1
RP-23.0011	0.982701	1	0.202886	0.983661	1	0.732264	0.991492	0.997615	0.972767	1	0.998936	1	0.658534	1	0.55445	0.94368	1	1	1	1	0.926231	1	NA	1	1	NA	NA	0.995593	0.699441	NA	NA	NA	0.990374	1	NA	NA	NA	NA	1	0.993768	1	0.82712	1	1	0.991342	0.882147	1	1	1
RP-23.0020	0.756231	0.952476	0.991897	0.896934	0.583721	0.846152	0.978379	0.980778	0.950827	0.925928	0.75875	1	0.954204	0.75426	0.145622	0.510424	1	0.690966	0.443168	1	0.245101	0.421968	NA	0.694249	0.94725	NA	NA	0.935091	0.996149	NA	NA	NA	0.463895	0.976053	NA	NA	NA	NA	0.883492	0.993367	0.92349	0.98143	0.548115	1	0.96071	0.983458	0.396806	0.989195	1
RP-23.0021	0.988885	0.967398	0.971697	0.958711	1	0.436175	0.96588	0.909407	0.974053	0.960331	0.923987	0.929764	0.993445	1	1	1	1	0.993275	1	1	0.95133	0.952602	NA	0.975514	1	NA	NA	0.615733	0.58945	NA	NA	NA	0.90449	1	NA	NA	NA	NA	1	0.909924	0.951128	0.638542	1	1	1	0.971484	0.865081	0.966334	1
RP-23.0059	0.958787	0.929059	0.912579	0.915727	0.674469	0.508514	0.76434	0.58119	0.944611	0.933015	NA	0.870572	0.81767	0.966117	0.651392	0.951059	0.938363	0.913952	0.964241	0.923876	0.972888	0.829963	0.848166	0.948024	0.840193	0.920845	0.355396	0.667999	0.37258	0.936415	0.932989	0.494432	0.913391	0.885417	0.966685	0.13423	0.60072	0.599381	0.948171	0.516945	0.888106	0.898357	0.877762	0.985676	0.941737	0.918712	0.507558	0.974703	0.919429
RP-23.0253	0.917228	0.377722	1	0.928306	0.993909	0.921501	0.963643	0.567866	0.911002	0.675395	0.998531	0.955963	0.96996	0.961392	0.918611	0.868519	0.84315	0.592528	0.962925	0.940431	0.900437	0.970701	0.543408	0.9092	0.306767	0.53938	0.978873	0.925632	0.961356	0.96139	0.460315	0.90652	0.799581	0.822121	0.929787	0.965688	0.179952	0.881614	0.991835	0.707083	0.970466	0.593782	0.620864	0.959142	0.979092	0.872165	0.927128	0.947721	0.887855
RP-23.0270	0.638627	1	0.939511	0.928562	0.197277	1	0.963522	1	1	0.975651	0.648676	0.967306	1	0.89875	0.464206	0.865097	1	0.880827	0.456183	1	0.247875	0.917384	0.897102	0.869812	0.206573	0.542982	0.935104	0.912629	1	0.18445	0.501169	0.907615	0.817166	1	0.886902	0.824428	0.149537	0.194636	1	1	0.977682	0.922554	0.592474	1	0.931682	0.923058	0.533582	0.957702	0.932717
RP-23.0283	0.997729	1	0.989391	0.942901	1	0.672954	1	0.900482	0.949479	1	0.996716	1	1	1	0.519967	1	1	1	0.903637	1	0.927137	1	NA	1	1	NA	NA	0.923648	0.630674	NA	NA	NA	0.921671	1	NA	NA	NA	NA	1	1	1	1	1	0.587828	0.988335	0.920847	0.980812	1	1
RP-23.0308	0.989084	0.971624	1	1	0.552871	0.973086	0.930421	1	0.949368	1	0.955861	0.994437	1	0.979268	1	0.94733	1	1	1	1	0.999494	1	NA	0.743033	0.71088	NA	NA	0.900196	0.983159	NA	NA	NA	0.481274	0.9607	NA	NA	NA	NA	1	0.995369	1	1	1	1	0.965206	0.877268	0.964674	0.991823	1
RP-23.0318	0.967318	0.990089	1	0.930425	0.980092	1	1	1	0.955496	0.941737	0.740147	1	0.966495	0.905424	0.528617	0.867255	1	0.526016	0.659378	1	0.489493	0.644935	NA	0.949272	1	NA	NA	1	0.976034	NA	NA	NA	0.981416	1	NA	NA	NA	NA	1	1	0.981283	1	0.505843	1	0.31944	0.994081	0.487071	1	1
RP-23.0336	0.707194	0.674328	0.991934	0.830885	0.665788	1	0.908638	0.428325	0.953821	0.919135	0.660825	1	0.853328	0.724232	0.459298	0.974767	1	0.703035	0.948868	0.949751	0.913115	0.721347	NA	0.95224	0.71717	NA	NA	0.847032	0.730202	NA	NA	NA	0.176339	1	NA	NA	NA	NA	1	0.900154	0.734628	1	0.651399	0.567164	0.903095	0.861316	0.30839	0.893264	1
RP-23.0368	0.977705	0.927226	0.964322	0.884597	0.718753	0.972806	0.967492	0.586029	0.974276	0.980037	0.884365	0.971766	0.638937	0.830715	0.671877	0.979705	1	0.656008	0.821793	1	0.811437	0.765146	NA	0.640868	0.905992	NA	NA	0.816345	0.72896	NA	NA	NA	0.865732	1	NA	NA	NA	NA	1	1	0.902798	1	0.714779	0.8376	0.897669	0.959082	0.627793	0.922553	0.967927
RP-23.0545	0.958	0.971369	0.83589	0.954688	0.685246	0.932517	0.917969	0.824557	0.98139	0.966681	NA	0.945621	0.920235	0.861555	0.965943	0.791672	0.970509	1	0.988753	0.908873	0.983535	0.832416	0.938467	0.988295	1	0.980575	0.829977	0.940117	0.770715	0.95636	0.968912	0.896512	0.964474	0.967284	0.932948	0.931828	0.953994	0.932058	0.971372	0.904057	0.917218	1	0.995877	0.95957	0.977114	0.978668	0.948071	0.944693	0.947268
RP-23.0554	0.931084	0.879147	0.851177	1	0.982088	0.920346	0.597779	0.495686	0.909647	0.514412	NA	0.74436	0.577829	0.887738	0.848142	0.864983	0.591099	0.61844	0.783481	0.814454	0.733429	0.471261	0.537422	0.597857	0.420442	0.111877	0.642868	0.7365	0.849207	0.722984	0.644251	0.766937	0.713515	0.816077	0.708965	0.832635	0.0892482	0.452845	0.637241	0.79534	0.615717	0.928878	0.549438	0.90913	0.800955	0.996157	0.879126	0.900315	1
RP-23.0575	0.768318	0.98609	1	0.952688	0.675638	1	0.979612	1	0.993776	0.734978	0.933028	0.990578	1	0.713582	0.540453	0.994096	1	0.729785	0.601361	1	0.344904	0.759216	NA	0.90903	0.926604	NA	NA	0.901121	1	NA	NA	NA	0.486158	1	NA	NA	NA	NA	1	0.975072	1	1	0.905377	1	0.543434	0.856068	0.512479	0.959805	1
RP-23.0596	0.695206	1	1	0.939344	1	0.678832	1	0.554045	0.95441	1	0.652117	1	0.651348	0.661789	0.559575	0.98754	1	0.599487	0.595867	1	0.497696	0.837516	NA	1	0.686925	NA	NA	0.979984	0.495621	NA	NA	NA	0.338985	1	NA	NA	NA	NA	1	0.786859	1	0.833247	0.581441	0.848027	0.598505	1	0.522216	1	1
RP-23.0605	1	0.998594	1	0.946792	0.838068	1	1	0.752185	0.999694	1	0.965322	1	1	0.930035	0.536669	0.97054	1	0.932089	0.674332	1	0.980071	1	0.728648	0.925807	0.48716	0.966205	0.921476	0.918572	0.780761	0.926462	0.889782	0.973971	0.913211	0.933	0.963189	0.481175	0.757662	0.934362	0.826369	1	0.959002	0.973187	0.968934	1	0.953334	0.99634	0.672447	1	0.954555
RP-23.0843	0.992224	0.991339	0.426782	0.890824	1	0.502955	0.472691	0.402428	0.981908	0.147564	0.758853	0.389493	0.56394	0.992802	1	0.998636	0.663174	0.985885	0.798121	1	0.918328	0.943062	NA	0.789413	0.575063	NA	NA	0.749885	0.944994	NA	NA	NA	0.52005	0.663015	NA	NA	NA	NA	1	0.794146	0.543696	0.915543	0.331779	1	0.790823	1	0.974839	1	1
RP-23.0884	0.993822	0.945495	0.874411	0.963757	0.969668	0.974791	0.990175	0.725588	0.996094	0.996385	NA	0.987258	0.957648	0.947217	0.803724	0.976835	0.993813	0.997571	0.966077	0.970471	0.954979	0.995362	0.961571	0.954066	1	0.9449	0.891927	0.976004	0.898284	0.332367	0.973973	0.988849	0.950326	0.975642	0.967498	0.964082	0.981868	0.955595	0.993566	0.947811	0.970511	0.99336	1	0.802754	1	1	0.812119	0.973144	0.956333
RP-23.1028	0.89226	0.785915	0.78668	0.902123	0.97185	0.188816	0.962385	0.569162	0.882592	0.986366	0.713107	0.96657	0.47186	0.824814	0.444413	0.789423	1	0.72227	0.352819	0.999142	0.551304	0.764203	NA	0.985117	1	NA	NA	0.867249	0.592035	NA	NA	NA	0.94883	1	NA	NA	NA	NA	1	0.911923	0.899703	0.592301	0.728596	0.5494	0.85691	1	0.451648	1	1
RP-23.1076	1	1	1	0.952061	0.848713	0.43924	0.996397	0.673405	0.972227	1	1	0.9861	1	0.996502	0.364384	1	1	1	1	1	0.949303	0.951413	NA	0.894116	0.978113	NA	NA	0.932497	0.496483	NA	NA	NA	0.946306	1	NA	NA	NA	NA	1	1	0.969568	1	1	1	1	0.861296	0.914431	1	1
RP-23.1083	1	1	1	0.994673	1	1	0.983073	0.931124	0.987805	1	NA	1	0.888166	0.970971	0.94153	0.981265	0.990068	1	0.965226	0.968851	0.99876	1	1	1	1	1	1	1	0.990183	1	0.983592	1	0.996473	0.941732	0.869093	0.992543	1	0.998258	1	0.92371	0.983684	1	1	1	1	1	1	1	0.983957
RP-23.1103	0.927372	0.795426	0.961335	0.945567	0.790004	1	0.983132	0.455119	0.8839	0.955397	0.830422	0.96525	0.870432	0.753618	0.136767	0.9673	1	0.627406	0.742018	1	0.917938	0.752757	NA	0.944693	1	NA	NA	0.979118	0.654495	NA	NA	NA	0.933441	0.987218	NA	NA	NA	NA	1	0.969173	0.987738	0.930622	0.722194	0.764776	0.804328	0.961138	0.563057	1	1
RP-23.1104	0.839562	0.867112	0.811714	0.901305	0.78562	0.332496	0.980792	0.559937	0.997045	0.942111	0.623582	0.973512	0.193428	0.793354	0.455148	0.975077	1	0.641699	0.775902	1	0.434301	0.214889	NA	0.905125	0.946052	NA	NA	0.977086	0.361423	NA	NA	NA	0.846273	0.967022	NA	NA	NA	NA	1	0.930652	0.959666	0.727893	0.699334	0.705388	0.865166	0.972094	0.472753	1	1
RP-23.1140	NA	NA	NA	NA	NA	NA	NA	NA	NA	NA	NA	NA	NA	NA	NA	NA	NA	NA	NA	NA	NA	NA	0.834302	0.958981	0.959961	0.912612	0.965037	0.883104	0.842552	0.811559	0.770421	0.984245	0.768743	0.98831	0.985798	0.969064	0.849224	0.747984	0.799481	NA	0.8551	0.8825	NA	NA	0.966813	0.864063	0.918105	NA	0.762564
RP-23.1170	0.924768	0.799183	0.785151	0.888304	0.665757	0.612978	0.579225	0.492698	0.862777	0.163843	NA	0.691966	0.69858	0.901838	0.827057	0.861817	0.295759	0.5401	0.840878	0.791059	0.856217	0.823472	0.543038	0.672467	0.835713	0.260856	0.516573	0.584221	0.832386	0.72389	0.270208	0.618437	0.536246	0.541393	0.580492	0.871375	0.0784685	0.453859	0.571627	0.610916	0.669832	0.83159	0.858809	0.898866	0.867838	0.940413	0.535829	0.877108	0.807866
RP-23.1173	0.978207	0.980183	0.344581	0.862487	1	0.985696	0.538758	1	0.968795	0.954857	0.940365	0.994373	0.110671	0.97623	1	1	1	0.117432	1	1	0.952622	0.143418	NA	0.907394	0.969413	NA	NA	0.890351	0.798712	NA	NA	NA	0.568962	0.432896	NA	NA	NA	NA	1	0.992126	0.861087	0.976812	0.925134	1	0.68991	0.989701	0.943371	0.997301	1
RP-23.1282	0.99384	1	0.678633	0.933342	0.999435	1	1	0.473653	1	0.982588	1	1	1	0.956518	0.177999	1	1	1	0.35966	1	0.888843	0.943052	NA	0.685475	0.797454	NA	NA	0.588364	1	NA	NA	NA	0.183429	0.978984	NA	NA	NA	NA	1	1	0.979845	1	1	1	0.976618	0.949115	0.903654	0.964186	1
RP-23.1331	1	0.9925	1	0.958892	0.489087	1	0.992783	0.531189	0.965223	0.982965	0.757985	1	0.988572	1	1	1	1	0.96687	1	1	0.98336	0.965687	NA	0.929912	0.925034	NA	NA	0.975743	0.852824	NA	NA	NA	0.968549	1	NA	NA	NA	NA	1	0.441478	1	0.910561	1	1	0.409876	1	0.971932	1	1
RP-23.1342	0.785189	0.593548	0.679806	0.938675	0.45033	0.745502	0.712798	0.439563	0.755826	0.907676	NA	0.83171	0.669533	0.618832	0.579031	0.765099	0.918633	0.65575	0.74274	0.846919	0.741707	0.684802	0.846805	0.844235	0.260129	0.501099	0.490486	0.810916	0.568011	0.143623	0.433118	0.564529	0.522342	0.957712	0.686774	0.832687	0.199521	0.537815	0.830822	0.714509	0.825727	0.885949	0.638236	0.806569	0.731929	0.855373	0.347321	0.942303	0.720695
RP-23.1496	0.821198	0.93934	1	0.189148	0.181886	1	0.957389	0.84209	1	0.825844	0.944806	0.986385	0.961272	0.747302	0.522274	0.876367	1	0.886092	0.998175	1	0.785532	0.550292	NA	0.79162	0.616336	NA	NA	0.673956	0.764065	NA	NA	NA	0.692012	1	NA	NA	NA	NA	0.982019	0.994424	0.421126	1	0.704378	0.576453	0.966196	0.877714	0.443831	0.913387	1
RP-23.1497	0.887063	0.95891	0.872343	0.956727	1	0.444245	0.977452	0.63682	0.985129	0.984232	0.52976	0.96796	0.23258	0.862423	0.538663	0.691946	1	0.483824	0.667501	1	0.324039	0.447945	NA	0.973337	0.973581	NA	NA	0.986654	0.557515	NA	NA	NA	0.884639	1	NA	NA	NA	NA	1	0.903545	0.980649	0.74818	0.770374	0.865438	0.932206	0.986176	0.604657	1	1
RP-23.1498	0.65342	1	0.966494	0.932732	0.891192	0.993535	1	1	1	0.955386	0.522032	0.5123	0.597258	0.401892	1	0.745539	1	1	0.98272	0.731304	0.968393	0.959269	0.348919	0.335955	0.822912	0.4789	0.632537	0.175887	0.122062	0.743357	0.346117	0.55421	0.696083	0.927956	0.800846	0.316458	0.418024	0.31425	0.832561	0.996564	0.578141	0.860133	1	1	0.90964	0.831912	0.931454	0.997662	0.888247
RP-23.1530	0.67131	0.849839	0.855804	0.943767	0.529888	0.891499	0.875387	0.909237	0.914975	0.927366	0.810951	0.835054	0.774611	0.56866	0.437532	0.646349	0.883813	0.81842	0.817992	0.921736	0.258089	0.75452	0.92436	0.947405	0.240812	0.48596	0.477787	0.904842	0.587445	0.149988	0.542343	0.756356	0.802047	0.692441	0.66253	0.797151	0.323367	0.590661	0.906566	0.720493	0.925492	0.891935	0.526135	0.953489	0.685463	0.875341	0.363	0.961901	0.871101
RP-23.1547	0.73448	0.781307	0.99012	0.982154	1	0.439897	0.905975	0.523517	0.911921	0.962753	0.751265	0.928858	0.423145	0.791858	0.602018	0.628385	1	0.826313	0.546491	1	0.974026	0.906551	NA	0.953766	1	NA	NA	0.317303	0.551182	NA	NA	NA	0.936945	1	NA	NA	NA	NA	1	0.299113	0.960052	0.707921	0.729765	0.53485	0.893928	1	0.537122	0.950275	1
RP-23.1554	0.614774	0.933564	0.965427	0.972413	0.885456	0.811382	0.917647	0.950122	0.960735	0.964733	0.689476	1	0.860008	0.791102	0.549704	0.922411	1	0.815697	0.501355	1	1	0.969598	NA	0.907492	0.922195	NA	NA	0.927169	0.912361	NA	NA	NA	0.874003	1	NA	NA	NA	NA	1	0.958156	1	1	0.446241	1	0.337932	0.869656	0.472176	0.94516	1
RP-23.1555	0.721648	0.969923	0.398965	0.987566	1	1	0.143125	0.523279	0.988504	0.220394	0.95557	0.884033	0.123984	0.685969	1	0.69418	0.495801	0.881202	1	1	0.991372	0.127983	NA	0.193509	0.662466	NA	NA	0.205394	0.653685	NA	NA	NA	0.625084	0.138705	NA	NA	NA	NA	1	0.442354	0.126246	0.990469	0.162128	1	0.855178	1	0.120995	0.698802	1
RP-23.1556	0.917738	0.814911	0.540777	0.895416	0.673705	0.427097	0.270646	0.632461	0.971231	0.974899	0.748558	0.955002	0.122432	0.715082	0.157128	0.915192	0.9993	0.324566	0.62959	0.871102	0.362131	0.108302	NA	0.533759	0.868697	NA	NA	0.199499	0.427986	NA	NA	NA	0.501338	0.639019	NA	NA	NA	NA	1	0.843916	0.933638	0.628734	0.601569	0.644126	0.748747	0.965363	0.457371	0.966923	1
RP-23.1730	1	1	0.818133	0.953629	0.73694	1	0.974445	0.608115	1	0.95452	1	1	1	1	0.566032	0.93398	1	1	1	1	0.985358	0.94974	0.996283	0.868683	0.852232	0.782686	1	0.900048	1	0.931212	0.900495	0.949129	0.658168	1	0.877397	0.941198	0.279582	0.687648	1	1	1	1	1	1	1	0.905393	0.941241	0.955774	1
RP-23.1788	NA	NA	NA	0.951648	1	NA	NA	NA	NA	0.969126	NA	NA	NA	0.991904	0.957411	1	NA	NA	NA	NA	0.897361	1	NA	0.951171	1	0.849211	0.817244	0.917189	0.829694	0.828407	0.863644	0.821845	0.932368	0.849257	0.834975	0.908239	0.892808	0.886816	0.950194	NA	0.971886	NA	NA	NA	NA	0.951759	0.904866	0.992409	NA
RP-23.1843	0.974878	0.936948	1	1	0.643088	0.662717	0.918516	0.843595	0.963665	0.860949	0.933971	0.841854	0.828153	1	1	0.990951	1	0.573517	1	1	0.968605	0.924326	NA	0.791304	0.922661	NA	NA	0.967399	0.718292	NA	NA	NA	0.859097	1	NA	NA	NA	NA	1	0.955806	0.969577	0.95904	0.619928	1	0.963605	1	0.366942	0.970207	1
RP-23.1845	0.970755	0.985879	1	0.972354	0.937587	0.976318	0.968099	0.80226	0.990155	0.976015	NA	0.968168	0.912915	0.885011	0.932674	0.895041	0.998946	1	0.961517	0.96539	0.968	0.963685	0.95387	0.969897	1	0.959238	0.990982	0.958762	0.913494	0.938363	0.970075	0.950869	0.947163	0.955291	0.909252	0.941195	1	1	0.977111	0.898606	0.943618	0.929377	0.993088	0.982173	0.979905	1	0.982482	0.99023	0.948707
RP-23.1953	0.872944	1	0.952193	0.963273	1	1	0.894249	0.966335	0.963785	0.875317	NA	0.942306	0.960238	0.937235	0.821115	0.910713	0.94833	0.947758	0.910421	0.917024	0.566088	0.881097	0.920343	0.742967	0.136693	0.605874	0.981164	0.885921	0.874837	0.602489	0.537096	0.827216	0.932659	0.874197	0.8566	0.910991	0.462782	0.42409	0.946946	0.906087	0.97581	0.959693	1	0.949129	0.924446	1	0.898107	0.963049	1
RP-23.1985	0.827916	0.661066	0.964866	0.991872	0.551203	0.731216	0.788321	0.37681	0.91305	0.927721	0.684701	0.963291	0.616987	0.777084	0.592438	0.959336	0.990087	0.589438	0.10435	0.837692	0.96957	0.941149	NA	0.954438	0.893037	NA	NA	0.86356	0.540646	NA	NA	NA	0.942762	1	NA	NA	NA	NA	1	0.861664	0.889044	0.967002	0.607078	0.571039	0.884233	0.988813	0.581971	0.976011	1
RP-23.1991	0.879527	0.663341	0.943303	0.853501	0.672607	0.845941	0.923045	0.505036	0.993759	0.82878	0.776596	0.941342	0.350546	0.700824	0.263768	0.786826	1	0.672942	0.127418	0.865952	0.967943	0.545583	NA	0.888189	1	NA	NA	0.921322	0.736595	NA	NA	NA	0.196854	0.975592	NA	NA	NA	NA	0.96505	0.899348	0.90793	1	0.617482	0.549835	0.831678	1	0.503652	1	1
RP-23.2047	0.953625	0.822613	0.847841	0.853378	0.883233	0.75223	0.832819	0.858201	0.927317	0.880678	0.858938	0.851732	0.641175	0.936964	0.87296	0.896084	0.827047	0.632495	0.853216	0.858794	0.736133	0.542946	0.917098	0.666436	0.366128	0.101094	0.873275	0.829621	0.87275	0.306479	0.0944946	0.810282	0.597853	0.875286	0.824127	0.911127	0.618957	0.438633	0.949048	0.796708	0.913878	0.912742	0.235074	0.932679	0.902736	0.971223	0.77988	0.934794	0.870616
RP-23.2104	0.972091	0.952618	0.312454	0.950194	0.87545	0.557251	0.307045	0.383876	0.882472	0.533729	0.713693	0.588651	0.118884	0.817392	0.467297	0.998457	0.578835	0.242798	0.743684	1	0.530503	0.125598	NA	0.336678	0.769405	NA	NA	0.227366	0.607683	NA	NA	NA	0.774797	0.638793	NA	NA	NA	NA	1	0.758889	0.850812	0.621446	0.686328	0.723779	0.83353	0.993595	0.574328	0.87652	1
RP-23.2117	0.97204	0.951061	0.967145	0.946092	0.979389	0.890274	0.901275	0.708824	0.904453	0.228492	NA	0.921842	0.913671	0.945579	0.907608	0.933209	0.273517	0.452041	0.95051	0.941752	0.864697	0.946869	0.954954	0.682529	0.665482	0.513331	0.950633	0.916634	0.943422	0.842559	0.560772	0.930892	0.499878	0.920987	0.581491	0.947126	0.127209	0.906814	0.980692	0.941997	0.937474	1	0.822814	0.969418	0.918639	0.869145	0.486082	0.953444	0.985875
RP-23.2160	0.96482	1	0.587926	0.948001	1	0.649076	0.534356	0.810838	1	0.927718	0.988989	0.559517	0.64614	1	1	0.986353	1	0.113337	1	1	0.989847	0.945762	NA	0.694115	0.73715	NA	NA	0.868573	1	NA	NA	NA	0.501311	0.587359	NA	NA	NA	NA	1	0.995683	0.445797	0.901295	0.594579	1	0.783849	1	0.605276	1	1
RP-23.2298	NA	NA	NA	0.922674	0.921967	NA	NA	NA	NA	1	NA	NA	NA	1	0.976102	0.926574	NA	NA	NA	NA	0.957656	1	0.863079	0.964731	0.97279	0.99293	0.284966	0.906231	0.333764	0.932646	0.664193	0.339824	0.877685	0.922866	0.92706	0.637096	0.796272	0.936149	0.850221	NA	0.97669	0.983571	NA	NA	1	0.374577	0.927689	0.952313	0.942034
RP-23.2311	NA	NA	NA	NA	NA	NA	NA	NA	NA	NA	NA	NA	NA	NA	NA	NA	NA	NA	NA	NA	NA	NA	0.865891	0.914339	0.975766	0.863016	0.915983	0.741265	0.824657	0.800008	0.78527	0.865122	0.683382	0.942606	0.932609	0.471393	0.842897	0.74636	0.861966	NA	0.824227	0.897467	NA	NA	0.866516	0.870541	0.933076	NA	0.724324
RP-23.2336	0.823937	0.869137	0.993422	0.914435	1	0.465164	0.869464	0.544112	1	0.994009	0.656785	0.935596	0.853647	0.821623	0.451667	1	1	0.805007	0.756761	1	0.950538	0.963193	NA	0.96196	1	NA	NA	0.990174	0.475682	NA	NA	NA	0.900998	1	NA	NA	NA	NA	1	0.956847	0.996432	0.852177	0.857143	0.934898	0.95592	1	0.662802	1	1
RP-23.2525	0.938051	0.889765	0.684543	1	0.465815	0.827185	0.880784	0.855658	0.936661	1	0.977504	0.992038	0.845262	1	0.665321	1	1	1	0.108069	1	1	1	NA	0.933547	1	NA	NA	0.912089	0.953683	NA	NA	NA	0.514501	0.973204	NA	NA	NA	NA	1	0.97246	1	1	1	1	1	0.950019	0.907338	1	1
RP-23.2586	0.851089	0.983888	1	0.944981	0.715239	1	0.965291	0.541638	0.943728	1	0.73774	0.927861	0.454963	0.980383	0.970361	0.987953	1	0.639398	0.677985	1	0.994346	0.381674	NA	0.957219	0.701689	NA	NA	0.922877	0.657889	NA	NA	NA	0.301314	1	NA	NA	NA	NA	1	0.982342	0.944032	1	0.868994	1	0.343687	0.980438	0.878635	0.965672	0.99075
RP-23.2599	0.932698	0.882454	0.573565	1	0.524857	1	0.950273	0.508743	0.977241	1	0.823359	1	0.875948	1	0.295382	0.938706	1	0.744301	0.147837	1	0.69273	0.726764	NA	0.997257	1	NA	NA	0.794726	0.683952	NA	NA	NA	1	1	NA	NA	NA	NA	1	0.955587	0.916462	1	0.713888	0.570343	0.694305	0.969428	0.472601	0.979568	1
RP-23.2602	0.651462	0.933033	0.957847	0.902576	0.995157	0.991581	0.966176	0.41043	0.984281	0.976418	0.50748	0.919798	0.249667	0.63443	0.301958	0.626159	1	0.329319	0.141523	1	0.401768	0.948235	NA	0.896849	1	NA	NA	0.984539	0.625344	NA	NA	NA	0.89661	0.983736	NA	NA	NA	NA	1	0.994113	0.988139	0.97407	0.445633	0.839349	0.246497	1	0.428695	1	1
RP-23.2709	0.997683	1	1	0.973062	0.965164	1	0.986269	0.917713	0.987456	0.989059	NA	0.960163	0.890519	0.964269	0.957391	0.967976	1	1	0.965408	0.991237	0.988185	0.982576	0.970521	0.978424	1	0.965793	1	0.984256	0.961404	0.965275	0.988024	0.991695	0.947776	0.967762	0.971284	0.967565	1	0.954631	0.983007	0.897401	0.962831	1	1	0.995355	0.997645	1	1	1	0.952843
RP-23.2713	0.918439	0.990484	1	0.978923	0.187756	0.62627	0.48568	0.510205	0.976402	0.380499	0.74698	0.796853	0.708093	0.99327	1	0.960813	0.742958	0.631565	0.754512	1	0.921811	0.161147	0.483055	0.718027	0.279813	0.468008	0.511524	0.340931	1	0.93019	0.488796	0.915159	0.437185	0.920162	0.880177	0.865198	0.186983	0.702791	0.997849	0.993026	0.336	0.926273	0.627969	1	0.763975	0.94337	0.877531	0.9706	0.934187
RP-23.2753	NA	NA	NA	0.927266	0.908961	NA	NA	NA	NA	0.985815	NA	NA	NA	1	1	0.850004	NA	NA	NA	NA	0.919452	0.961248	0.859985	0.893378	0.555128	0.537224	0.863545	0.915895	0.813722	0.861564	0.632241	0.923199	0.90753	0.910781	0.792501	0.85336	0.153649	0.861471	0.800635	NA	0.953539	1	NA	NA	0.102054	0.961792	0.914746	0.993829	0.916922
RP-23.2832	0.957796	0.920622	0.92465	1	1	1	1	0.999134	0.997168	0.979216	NA	0.995102	0.96876	0.986295	0.986504	0.960305	1	0.91121	0.883434	0.967704	0.903933	0.944195	0.98357	0.744011	1	1	0.982178	1	1	0.975476	0.989337	0.963513	0.992912	1	1	0.989853	0.747942	0.852488	0.976836	0.94502	0.821134	1	1	0.991826	0.979385	1	1	0.985063	1
RP-23.2849	0.993793	0.959375	0.874884	0.972035	1	0.44204	0.970792	0.978817	0.984401	0.967623	0.71407	0.966607	0.979202	1	1	0.993873	1	1	1	1	0.936911	0.951636	NA	0.969707	1	NA	NA	0.9672	0.608518	NA	NA	NA	0.904551	0.899387	NA	NA	NA	NA	1	0.988362	0.990967	0.66183	1	1	0.981633	0.9785	0.94777	1	1
RP-23.2877	0.995145	0.997517	1	0.984885	0.935404	1	1	0.929373	0.962877	1	0.987627	0.966806	1	1	0.98043	1	1	1	1	1	1	0.986172	NA	0.976414	0.893646	NA	NA	0.961366	1	NA	NA	NA	1	1	NA	NA	NA	NA	1	1	1	1	1	1	1	1	0.948194	1	1
RP-23.2937	0.982393	0.799504	1	0.912259	0.989325	0.974572	0.894089	0.43714	0.926007	0.917647	0.900869	1	0.930205	0.888275	0.625318	0.988055	0.99387	0.907562	0.469059	1	0.928271	0.926015	NA	0.938713	0.855427	NA	NA	0.966971	0.58042	NA	NA	NA	0.938323	1	NA	NA	NA	NA	1	0.986142	0.892506	1	0.77119	0.50645	0.992403	0.956867	0.47699	1	1
RP-23.2947	0.823266	0.830308	0.822895	0.923859	0.200195	0.880042	0.87727	0.952474	0.953551	0.922553	NA	0.892422	0.95313	0.702699	0.216492	0.905373	0.890146	0.74787	0.672633	0.83301	0.366825	0.868087	0.896918	0.823827	0.330515	0.564689	0.94624	0.822405	0.915324	0.279038	0.099228	0.780465	0.406494	0.814352	0.872336	0.914029	0.256965	0.103426	0.911949	0.907144	0.822218	0.874041	0.941491	0.727592	0.904919	0.936374	0.434807	0.94228	0.909295
RP-23.3005	0.831211	0.625243	0.868913	0.881319	0.390199	0.643313	0.904103	0.451327	0.925223	0.92609	0.803486	0.963023	0.627896	0.673864	0.146327	0.501618	1	0.684058	0.0963234	0.77233	0.589968	0.310612	0.195631	0.920462	0.247014	0.298679	0.465611	0.736148	0.511649	0.235206	0.509823	0.394738	0.12554	0.86908	0.36548	0.204034	0.187804	0.16077	0.86664	0.876422	0.82907	0.699881	0.43924	0.579789	0.846043	0.851298	0.457795	0.987334	0.807198
RP-23.3140	0.978327	0.872002	0.985176	1	0.981146	0.742308	0.60637	0.954666	0.969652	0.916462	NA	0.680523	0.977082	0.930538	0.900241	0.933779	0.88185	0.965637	0.866283	0.837143	0.917115	0.887853	0.731097	0.83887	0.89148	0.900872	0.53972	0.784778	0.571479	0.790176	0.957589	0.409661	0.858477	0.743114	0.81331	0.212512	0.884992	0.836196	0.968511	0.511299	0.851928	0.9377	1	0.94418	0.960096	0.986947	0.974536	0.964959	1
RP-23.3190	0.627536	0.866036	0.961473	0.871963	0.355385	0.558016	0.938904	0.578651	0.852926	0.98435	0.559345	1	0.381092	0.66624	0.179145	0.506059	1	0.6184	0.12278	1	0.583152	0.432169	NA	0.900394	0.642968	NA	NA	0.736835	0.441615	NA	NA	NA	0.171699	0.993176	NA	NA	NA	NA	0.971522	0.886637	0.882217	0.980819	0.140382	0.596725	0.369333	0.850499	0.480353	0.928998	0.982412
RP-23.3225	0.998842	1	1	1	0.181293	0.56584	0.381897	0.722844	1	1	0.98885	0.943939	1	0.943809	0.89498	0.929147	1	1	0.964126	1	1	0.985186	NA	0.15404	0.423862	NA	NA	0.478481	0.845402	NA	NA	NA	0.662089	0.910963	NA	NA	NA	NA	1	0.755857	1	1	0.944023	1	1	0.814889	0.789365	1	1
RP-23.3275	NA	NA	NA	0.948962	1	NA	NA	NA	NA	0.983347	NA	NA	NA	0.975279	1	0.849732	NA	NA	NA	NA	0.49611	0.935299	NA	0.847625	1	0.876983	0.878967	0.913949	0.828415	0.834257	0.876722	0.84678	0.915526	0.770218	0.868426	0.928478	0.841132	0.84519	0.953678	NA	0.947141	NA	NA	NA	NA	0.984334	0.920772	0.983454	NA
RP-23.3292	NA	NA	NA	0.973683	0.945092	NA	NA	NA	NA	0.967119	NA	NA	NA	1	1	1	NA	NA	NA	NA	1	0.962223	0.866415	0.884123	0.876473	0.878242	0.918563	0.868576	0.863431	0.841353	0.802642	0.973619	0.743916	0.930101	0.939502	0.931169	0.885432	0.792269	0.859089	NA	0.859979	0.887743	NA	NA	0.945989	0.865539	0.921222	0.990225	0.761676
RP-23.3295	0.98187	1	0.508199	0.937937	1	1	1	1	1	0.989278	0.938911	0.995022	1	1	0.985669	0.97048	1	1	1	1	0.970252	0.975934	NA	0.672403	0.75377	NA	NA	0.513795	1	NA	NA	NA	0.283054	1	NA	NA	NA	NA	1	1	0.976215	1	1	1	1	0.932139	0.925331	0.967374	1
RP-23.3433	0.887654	0.966127	0.868882	0.998204	0.919639	0.950917	0.837013	0.919852	0.938107	0.994498	NA	0.972172	0.921636	0.933844	0.928826	0.89678	0.982027	0.45057	0.914001	0.827304	0.834427	0.865716	0.59637	0.893754	0.738415	0.849762	0.950299	0.865341	0.873742	0.768389	0.908163	0.816293	0.887646	0.899878	0.879387	0.903083	0.971583	0.865816	0.946235	0.800025	0.871246	0.955846	0.342402	0.926371	0.899791	0.949102	0.938555	0.915151	1
RP-23.3439	NA	NA	NA	0.944781	0.818214	NA	NA	NA	NA	0.988407	NA	NA	NA	1	1	0.0742104	NA	NA	NA	NA	0.967339	0.987119	0.9886	0.33662	0.362235	1	1	0.975834	1	0.976162	0.99708	0.957069	0.94395	1	1	1	0.569542	0.753171	0.497001	NA	0.974631	1	NA	NA	1	0.97321	0.911604	0.98527	1
RP-23.3462	0.588358	0.975757	0.968222	0.895103	0.980766	0.972641	0.940264	0.715493	0.935559	0.857919	0.693516	0.905587	0.989643	0.736831	0.169104	0.498917	1	0.537514	0.47674	1	0.538124	0.148468	NA	0.157489	0.690945	NA	NA	0.184087	0.701259	NA	NA	NA	0.560221	1	NA	NA	NA	NA	1	0.66785	0.157762	0.763174	0.453518	1	0.304524	0.994358	0.145599	0.694976	1
RP-23.3464	0.842518	0.839031	0.539285	0.925841	0.767637	0.42653	0.17422	0.438351	1	0.932143	0.584869	1	0.113862	0.757521	0.476025	0.628317	1	0.125106	0.492288	0.950162	0.322256	0.117366	NA	0.189202	0.671785	NA	NA	0.20218	0.400814	NA	NA	NA	0.641659	0.59319	NA	NA	NA	NA	1	0.336127	0.705049	0.689375	0.740682	0.770449	0.579167	0.948732	0.519168	0.834987	0.99125
RP-23.3488	0.825469	0.79456	0.955475	0.909034	0.655333	0.889543	0.97579	0.566108	1	0.973998	0.771431	0.906998	0.793165	0.779628	0.145595	0.757584	1	0.615649	0.708724	0.871574	0.457985	0.412794	NA	0.910902	1	NA	NA	0.863429	0.676822	NA	NA	NA	0.375305	1	NA	NA	NA	NA	1	0.94294	0.903238	1	0.672203	0.612844	0.827671	1	0.410576	0.978631	1
RP-23.3552	0.961182	0.93804	1	0.90826	0.566731	0.425049	0.63842	0.935734	0.88206	0.913737	NA	0.723464	0.590147	0.93585	0.836016	0.937149	0.898975	0.923863	0.528478	0.950639	0.945391	0.974612	0.283099	0.644858	0.80803	0.939413	0.38618	0.513623	0.460932	0.931747	0.934832	0.336861	0.379918	0.908819	0.561051	0.138584	0.870832	0.552037	0.961074	0.768877	0.836413	0.944729	0.940929	0.937001	0.971303	0.870252	0.940962	0.938665	0.961657
RP-23.3723	NA	NA	NA	0.94168	0.951124	NA	NA	NA	NA	1	NA	NA	NA	0.972459	1	1	NA	NA	NA	NA	0.965356	0.997793	0.804169	0.953238	0.790012	0.969528	0.92547	0.878411	0.935999	0.958882	0.94788	0.966327	0.918287	0.930364	0.727762	0.576332	0.91207	0.989745	1	NA	0.972122	1	NA	NA	1	0.967368	0.579574	0.985203	0.965367
RP-23.3734	1	1	1	1	0.872221	1	1	0.519633	0.93843	1	1	1	1	0.929955	0.996458	0.96271	1	1	1	1	1	1	NA	0.836405	0.820468	NA	NA	0.812394	1	NA	NA	NA	0.811999	0.666817	NA	NA	NA	NA	1	0.799858	1	0.933472	0.994231	1	1	0.67029	0.811977	1	1
RP-23.3735	0.74236	0.942583	0.870019	0.960501	1	0.4081	0.993242	0.573222	0.947063	1	0.73767	0.942464	0.213396	0.616249	0.56052	0.854433	1	0.599279	0.433908	1	0.490199	0.262364	NA	0.97145	0.795077	NA	NA	1	0.598722	NA	NA	NA	0.881133	0.733054	NA	NA	NA	NA	1	0.927675	0.999718	0.647877	0.164919	0.792787	0.808949	1	0.377478	1	1
RP-23.3793	0.987744	0.975674	0.282176	0.921399	1	0.52288	0.461392	0.973785	1	0.326176	0.92483	0.571212	0.52434	1	1	1	0.377222	0.397964	1	1	0.972025	0.985068	NA	0.784241	0.767959	NA	NA	0.751927	0.895937	NA	NA	NA	0.51523	0.975242	NA	NA	NA	NA	1	1	0.647489	0.918951	0.816212	1	0.729141	0.982695	0.358248	1	1
RP-23.3825	0.69308	0.597747	1	0.720299	0.572357	0.880317	0.615747	0.899271	0.63072	0.679094	NA	0.872365	0.662871	0.861515	0.524045	0.666713	0.840739	0.638095	0.921214	0.952209	0.936538	0.594181	0.144282	0.277584	0.429121	0.499117	0.839122	0.435983	0.507778	0.845561	0.792375	0.535009	0.844345	0.949614	0.908019	0.398707	0.214692	0.648368	0.886142	0.637709	0.874038	0.504195	0.40208	0.934725	0.927539	0.836078	0.2242	0.589648	0.872457
RP-23.3864	0.982718	0.970395	1	0.903231	0.984739	0.97304	1	0.533756	0.870535	0.942417	0.732677	1	0.977705	1	1	0.776121	1	0.960084	0.964364	1	0.9145	0.904878	0.77558	0.943107	0.800189	0.595364	0.762602	0.98821	0.825045	0.750993	0.571545	0.751041	0.948574	1	0.785392	0.795082	0.28857	0.346045	1	0.463225	0.940909	1	1	1	0.558115	0.896319	0.976851	1	1
RP-23.3882	0.882975	0.869052	0.982778	0.99236	1	0.378358	0.646993	0.619477	0.792376	0.967088	0.789432	0.982773	0.651111	0.900061	0.320849	0.959467	1	0.723785	0.98383	1	0.963992	0.739492	NA	0.892877	1	NA	NA	0.380417	0.604272	NA	NA	NA	0.890146	1	NA	NA	NA	NA	1	0.729027	0.982948	0.58361	0.765592	0.666619	0.969304	0.978131	0.623954	1	1
RP-23.3895	0.688715	0.793292	0.692254	1	0.603506	0.605742	0.190769	0.552376	0.840197	1	0.739597	0.657197	0.299355	0.639753	0.375854	0.18769	0.97414	0.732547	0.891665	1	1	0.206587	NA	0.169707	0.653847	NA	NA	0.119826	0.515676	NA	NA	NA	0.304564	0.288	NA	NA	NA	NA	0.959104	0.33095	0.220738	1	0.482153	0.559883	0.656672	0.90276	0.150828	0.379568	1
RP-23.3896	0.997563	1	1	NA	NA	0.735317	0.948701	0.888505	0.991438	NA	0.98562	1	0.740912	NA	NA	0.77961	1	0.766175	0.96077	1	NA	NA	0.615859	NA	NA	0.787781	0.575801	NA	1	0.733	0.80763	0.784228	NA	1	0.922181	0.813327	0.802644	0.463724	NA	1	NA	0.845888	0.716339	1	0.746394	NA	NA	NA	1
RP-23.3952	0.688937	0.965358	0.97344	0.970792	1	0.466111	0.990876	0.785209	1	0.967367	0.719147	0.921514	0.978054	0.622981	0.179805	0.583918	0.970425	0.570481	0.368495	1	0.49043	0.59139	NA	0.912333	1	NA	NA	0.974128	0.458272	NA	NA	NA	0.401776	0.981614	NA	NA	NA	NA	1	0.931074	0.990559	0.97445	0.445299	0.995178	0.416824	0.977756	0.476151	1	0.930823
RP-23.4077	0.889483	0.861075	0.979964	0.920916	0.577195	0.982044	0.974593	0.512003	0.978329	0.963539	0.616986	0.997405	0.610755	0.782635	0.531776	1	1	0.700597	0.16894	0.922506	0.993341	0.971221	NA	0.890441	0.956569	NA	NA	0.974916	0.765619	NA	NA	NA	0.98951	1	NA	NA	NA	NA	1	0.967316	0.965977	1	0.786456	0.53591	0.917912	0.99887	0.379441	1	1
RP-23.4172	0.992853	0.956697	0.739522	1	1	0.454116	0.764873	0.987778	0.969124	0.959533	0.976268	0.960901	0.961244	0.997538	1	0.994133	0.975261	0.91199	0.728811	1	0.968663	0.954925	NA	0.970096	1	NA	NA	0.205812	0.718788	NA	NA	NA	0.893746	1	NA	NA	NA	NA	1	0.727879	0.993499	0.516142	0.97463	0.956271	0.988949	0.938627	0.912934	0.919217	1
RP-23.4174	0.979112	0.911425	0.969005	0.926937	1	0.551865	0.372869	0.472646	0.978771	0.472599	0.773714	0.793923	0.478542	0.862909	0.187808	0.978023	0.522197	0.599527	0.968158	1	0.945974	0.927839	NA	0.8648	0.80019	NA	NA	0.852664	0.481175	NA	NA	NA	0.789546	1	NA	NA	NA	NA	1	0.96387	0.689137	0.899898	0.775297	0.765924	0.919381	0.996978	0.471396	1	0.972952
RP-23.4192	1	0.976899	0.988437	1	0.93417	0.823005	0.957784	0.908642	0.996948	0.964985	NA	1	0.982268	0.947425	0.972791	0.947173	0.916923	0.776747	0.986932	0.951503	0.887686	0.897176	0.96625	0.635524	0.930835	0.944043	1	0.867304	0.995482	0.836561	0.99703	0.848794	0.857412	0.86205	0.92051	0.970337	1	0.917932	0.980715	0.939609	0.936793	0.972676	0.798661	0.988357	0.976408	1	0.791496	0.932083	0.966329
RP-23.4213	0.977339	0.955292	0.977692	0.993274	1	0.656736	0.960312	0.957036	0.990193	0.960027	0.924105	0.897831	0.97649	1	1	0.420619	1	1	1	1	0.998922	0.947336	NA	0.893255	1	NA	NA	0.977148	0.51882	NA	NA	NA	0.944937	1	NA	NA	NA	NA	1	1	1	0.714092	1	1	1	1	0.970183	0.986667	1
RP-23.4237	0.988569	0.981138	1	0.973988	0.64523	0.51441	0.548449	0.987652	0.958904	0.746698	0.964751	0.776326	0.977543	0.965408	0.874088	1	0.182384	0.321015	0.971453	0.942144	0.93594	0.958785	0.947474	0.291593	0.24653	0.530148	0.466612	0.461683	0.787516	0.959147	0.12999	0.835676	0.524099	0.692862	0.953389	0.794494	0.12319	0.542292	0.965708	0.895034	0.539274	0.977557	0.988882	1	0.999397	0.969908	0.812528	0.960434	0.99823
RP-23.4268	0.964367	0.847161	0.951738	0.956381	1	1	0.928575	0.496163	0.950448	0.573307	NA	0.669614	0.965405	0.939231	0.898846	0.92275	0.641258	0.822335	0.871601	0.92453	0.824801	0.875769	0.891302	0.37743	0.896731	0.262572	0.992454	0.828799	0.92491	0.791859	0.832581	0.798434	0.861792	0.740974	0.854296	0.944958	0.243565	0.856151	0.885552	0.923605	0.958814	0.959254	1	0.868481	0.948415	0.955285	0.921536	0.938136	1
RP-23.4273	0.889792	0.781248	0.289022	0.978241	0.786825	0.300069	0.173706	0.535528	0.915548	0.150708	0.54026	0.335725	0.128506	0.746543	0.393894	0.959058	0.158483	0.36223	0.695802	1	0.587071	0.637042	NA	0.756335	0.694236	NA	NA	0.580281	0.629417	NA	NA	NA	0.329757	1	NA	NA	NA	NA	1	0.710183	0.308893	0.7072	0.65731	0.612042	0.593374	0.963793	0.119356	0.955507	0.938254
RP-23.4295	0.987053	1	0.999518	0.957275	0.875448	1	0.979225	0.522767	0.983448	1	0.820266	1	0.764365	0.957061	0.725457	1	1	0.808847	0.634169	1	0.98273	1	NA	0.970584	1	NA	NA	0.969451	0.865392	NA	NA	NA	0.937624	1	NA	NA	NA	NA	1	1	1	0.909996	0.990463	0.786529	0.975264	0.963675	0.845798	1	1
RP-23.4300	0.871091	0.996105	1	0.878411	1	0.576795	1	0.770015	1	0.94762	0.784748	1	0.811421	0.969327	0.575538	0.956022	0.997139	0.748096	0.852949	1	0.86775	0.97768	NA	0.886004	0.924712	NA	NA	0.97979	0.545678	NA	NA	NA	0.948432	1	NA	NA	NA	NA	1	0.995989	0.973964	0.750784	0.898201	1	0.774714	1	0.877229	1	1
RP-23.4328	0.767425	0.961652	0.886321	0.834301	0.844133	0.858729	0.820243	0.898918	0.916492	0.859525	NA	0.916009	0.91471	0.893377	0.899346	0.888553	0.867289	0.925594	0.883539	0.833326	0.874877	0.847012	0.896098	0.704811	0.814927	0.823475	0.941942	0.832841	0.841475	0.751429	0.959135	0.778801	0.821749	0.798171	0.807153	0.858695	0.78069	0.525285	0.864828	0.822477	0.923128	0.809283	0.761978	0.924971	0.899202	0.938279	0.864655	0.911911	0.849285
RP-23.4474	1	0.978641	1	1	0.199374	1	1	0.475242	0.936387	1	0.790524	0.931052	1	1	0.213974	0.79923	1	1	0.86251	1	0.899556	1	0.790011	1	1	0.309798	0.768149	0.856714	1	0.744392	0.830412	0.801543	0.967979	0.865314	0.807191	0.858397	0.308668	0.641156	1	1	1	1	1	1	0.981909	0.950238	0.72656	0.971284	1
RP-23.4476	0.992715	0.95521	0.393578	0.975856	1	0.523958	0.430937	0.967194	0.916346	0.464413	0.798178	0.421614	0.548719	1	1	1	0.592907	0.644219	0.971339	1	0.955774	0.951791	NA	0.719747	0.678252	NA	NA	0.637805	0.979311	NA	NA	NA	0.501345	1	NA	NA	NA	NA	1	0.973888	0.632706	0.982216	0.775422	1	0.805299	1	0.675158	1	1
RP-23.4534	0.976761	0.98637	0.968249	0.978179	1	0.978967	0.924363	0.965611	0.965993	0.731276	NA	0.95663	0.967073	0.958344	0.918972	0.92609	0.715954	0.896658	0.972249	0.929853	0.835232	0.889493	0.958366	0.6583	0.86766	0.396034	0.968729	0.879329	0.942167	0.823762	0.879837	0.841449	0.87947	0.892119	0.878028	0.939933	0.4891	0.848456	0.924267	0.91326	0.836512	0.946334	1	0.902071	0.948071	0.991959	0.940067	0.872214	1
RP-23.4573	0.946044	0.530443	1	0.851766	0.892749	0.759639	0.955808	0.629626	0.815817	0.883196	1	0.941271	0.82536	0.934433	0.924932	0.688139	0.953536	0.608772	0.899926	0.846454	0.967772	0.238656	0.127687	0.945485	0.222583	0.345719	0.537594	0.88902	0.285861	0.756606	0.175087	0.20983	0.699076	0.317332	0.671804	0.212691	0.171066	0.356575	0.826728	0.329635	0.850389	0.595981	0.12988	0.998682	0.845906	0.850298	0.809722	0.941599	0.630782
RP-23.4629	0.599681	0.744705	1	1	0.46157	0.912524	0.925339	0.483586	0.983091	0.671061	0.674689	0.97701	0.739474	0.836969	0.434394	0.846506	1	0.529959	0.503396	0.958515	0.221878	0.639747	NA	0.839883	0.708207	NA	NA	0.556854	0.710715	NA	NA	NA	0.230384	1	NA	NA	NA	NA	0.890872	0.884604	0.903111	1	0.507624	0.544445	0.841811	0.812157	0.561712	0.985248	1
RP-23.4634	0.620106	0.894343	0.392796	0.147801	0.799058	0.649113	0.209866	0.375746	0.817155	0.805197	0.857381	0.846005	0.382712	0.648641	0.41065	0.280435	0.609039	0.628014	0.92115	0.805328	0.68402	0.121122	0.141135	0.145428	0.208267	0.20192	0.482422	0.181839	0.148089	0.381331	0.180567	0.204328	0.180305	0.156032	0.173024	0.148221	0.142482	0.288836	0.922854	0.357119	0.145091	0.894133	0.122881	0.842779	0.487699	0.878678	0.246311	0.594992	0.893664
RP-23.4685	0.991352	0.97451	1	0.968397	1	0.524447	0.958667	0.729504	0.966522	0.720112	0.897373	0.969355	0.843115	1	0.4147	1	1	0.873801	0.951455	1	0.997066	0.838454	NA	0.976574	1	NA	NA	0.965919	0.536229	NA	NA	NA	0.95207	1	NA	NA	NA	NA	1	0.982384	0.988511	1	0.9623	0.599952	0.979269	0.99807	0.876183	1	1
RP-23.4686	0.992395	0.997795	1	0.952457	1	1	0.981548	0.475159	0.967281	0.970122	0.719692	1	0.989443	0.990748	1	0.955199	1	1	1	1	0.959912	0.964618	1	0.908268	0.920196	0.284152	1	0.991015	0.859007	0.997218	1	0.476904	0.977974	1	0.941868	0.939562	0.683923	0.401468	1	1	1	1	1	1	0.68664	1	0.949582	1	1
RP-23.4713	0.79902	0.956965	0.996768	0.946327	1	0.97536	1	0.966266	0.97504	0.819124	0.908573	1	0.9043	0.624889	1	1	1	0.961943	0.854152	1	0.639219	0.886641	NA	0.885173	0.824691	NA	NA	0.969804	0.966973	NA	NA	NA	0.931532	1	NA	NA	NA	NA	1	0.989028	0.78869	0.915354	0.519955	1	0.755752	0.929781	0.502108	0.984856	1
RP-23.4860	0.720123	0.873136	1	0.94275	0.559706	0.343739	0.881836	0.745758	0.779095	0.984616	0.917534	1	0.86406	0.982081	0.516359	0.397357	1	0.822275	0.56961	1	0.969393	0.711588	NA	0.812965	0.662384	NA	NA	0.748978	0.816723	NA	NA	NA	0.211439	1	NA	NA	NA	NA	0.988891	0.322399	0.95169	1	0.457063	1	0.940886	0.924121	0.470432	0.892714	1
RP-23.4861	0.925335	0.778621	0.889918	0.814367	0.903893	0.776143	0.792883	0.398779	0.919557	0.830886	0.735842	1	0.79227	0.779872	0.516866	0.847992	1	0.741344	0.531614	0.970308	0.797099	0.742443	NA	0.941044	0.804896	NA	NA	0.921964	0.522023	NA	NA	NA	0.972545	0.83928	NA	NA	NA	NA	0.957146	0.91175	0.75764	1	0.75411	0.740905	0.891173	0.969966	0.707412	0.820917	1
RP-23.4862	0.726067	0.973131	1	0.892782	1	1	1	0.741171	1	0.960013	0.748239	0.93268	0.99097	0.672155	0.580045	1	1	0.80063	0.432823	1	0.614197	0.937979	NA	0.89958	1	NA	NA	1	0.641176	NA	NA	NA	0.834304	1	NA	NA	NA	NA	1	1	1	0.952482	0.654783	1	0.38115	1	0.505735	1	1
RP-23.4889	0.967367	0.972118	0.897403	0.958666	0.867202	0.966468	0.937944	0.921148	0.975133	0.969753	NA	0.943063	0.924621	0.964302	0.960272	0.969331	0.991622	0.974879	0.991367	0.950184	0.980641	0.950873	0.972128	0.98148	1	0.958931	0.986241	0.95296	0.911965	0.957547	0.943356	0.936407	0.950037	0.953407	0.92619	0.948523	0.919935	0.902813	0.971103	0.929219	0.951407	1	1	0.978705	0.958094	0.991553	0.932587	0.956236	0.979353
RP-23.4939	0.966794	0.97743	0.520653	0.755957	0.918649	0.488198	0.152371	0.696828	0.9809	0.219155	0.94143	0.904039	0.125655	1	1	0.262115	0.200875	0.237832	1	1	0.772571	0.28997	NA	0.24422	0.671276	NA	NA	0.185635	0.588747	NA	NA	NA	0.790827	0.493484	NA	NA	NA	NA	0.960228	0.980077	0.555017	1	0.141045	0.706937	0.888112	0.737377	0.726703	0.76872	1
RP-23.4948	0.994662	0.971218	1	0.974755	1	0.650407	0.982209	1	1	0.981299	0.865037	0.950267	0.998241	1	1	0.974583	1	1	1	1	0.972025	0.945423	NA	0.880278	1	NA	NA	1	0.54672	NA	NA	NA	0.840885	1	NA	NA	NA	NA	1	1	1	0.904987	1	1	1	1	0.989915	1	1
RP-23.4949	0.96968	0.834306	0.821667	0.956014	0.893527	0.363921	0.82516	0.318111	0.931578	0.909524	0.775941	0.99065	0.263736	0.832784	0.144062	0.974661	1	0.632435	0.954733	1	0.91719	0.937212	0.901608	0.845671	0.277956	0.662861	0.691363	0.928887	0.678876	0.960212	0.550539	0.714441	0.899775	0.97963	0.914641	0.570063	0.978452	0.984886	1	0.894761	0.93925	0.932369	0.743713	0.773928	0.907805	0.860065	0.50459	0.971256	0.959333
RP-23.5071	0.880774	0.959311	0.9687	0.879762	0.910343	0.574729	0.984226	0.561525	1	0.967317	0.559545	0.974231	0.657227	0.805849	0.635617	0.93049	1	0.755108	0.755797	1	0.381384	0.940834	NA	0.895349	0.786943	NA	NA	0.976645	0.51776	NA	NA	NA	0.422241	0.992104	NA	NA	NA	NA	1	0.641783	0.97303	0.816756	0.778046	0.794781	0.908063	1	0.34879	1	1
RP-23.5150	NA	NA	NA	0.971789	1	NA	NA	NA	NA	1	NA	NA	NA	1	1	0.837737	NA	NA	NA	NA	1	0.976256	0.857352	0.88139	0.955425	0.876842	0.926402	0.880921	0.857423	0.841884	0.779549	0.945324	0.78832	0.935504	0.920948	0.923376	0.861928	0.799828	0.848182	NA	0.842734	0.887573	NA	NA	0.929232	0.847345	0.894397	0.998735	0.736636
RP-23.5239	0.982578	0.907112	0.246727	0.90852	0.874673	0.379952	0.154016	0.409466	0.952248	0.303453	0.742918	0.750009	0.18465	0.809407	0.173362	0.929572	0.554291	0.391757	0.80885	1	0.864391	0.643381	NA	0.698237	0.820324	NA	NA	0.52404	0.455395	NA	NA	NA	0.618793	0.997716	NA	NA	NA	NA	1	0.968166	0.375091	0.775685	0.691535	0.638458	0.478592	0.938033	0.140018	0.993415	0.97324
RP-23.5269	0.398781	0.879286	0.959619	0.162596	0.835798	0.460975	0.162829	0.509982	0.97293	0.286893	0.928392	0.911191	0.136992	0.939044	0.928088	0.960695	0.380305	0.700952	0.909243	0.83668	0.741559	0.138623	0.475746	0.134298	0.410366	0.744311	0.518608	0.22399	0.523163	0.447104	0.634817	0.818328	0.592286	0.869097	0.480318	0.279906	0.0866329	0.957704	0.941308	0.606713	0.172	0.873977	0.525394	0.780947	0.90707	0.876219	0.465919	0.950119	0.834303
RP-23.5304	0.990437	0.887133	0.320935	0.949726	1	0.718478	0.824455	0.914008	0.866574	0.957964	0.983163	0.985379	0.957927	1	0.959388	1	1	1	1	1	0.958395	0.969253	NA	0.909511	1	NA	NA	0.986702	0.494006	NA	NA	NA	0.977861	1	NA	NA	NA	NA	1	0.946822	0.99739	0.900852	1	1	0.961119	0.979344	0.899515	1	1
RP-23.5335	0.942031	0.791397	0.819388	1	1	0.574266	0.753561	0.553715	0.916155	0.746111	NA	0.669747	0.891864	0.904563	0.847508	0.749887	0.835172	0.745224	0.825134	0.796047	0.764606	0.867178	0.431697	0.662174	0.377154	0.109472	0.515304	0.728018	0.876855	0.699275	0.0978812	0.542094	0.828183	0.84981	0.425062	0.805047	0.0794908	0.357527	0.721299	0.851066	0.91759	0.941818	0.654084	0.918947	0.768954	0.97853	0.927191	0.907256	1
RP-23.5355	1	0.989844	1	0.899395	0.671196	1	1	1	0.9707	0.984607	0.870725	0.944186	1	0.97725	1	0.985802	1	1	1	1	0.932933	0.964239	NA	0.862521	0.941233	NA	NA	0.923869	1	NA	NA	NA	0.392615	1	NA	NA	NA	NA	1	0.999772	0.989988	1	1	1	1	0.916091	0.932245	0.980205	1
RP-23.5424	0.986257	0.964336	0.71095	0.986111	1	0.633379	0.96598	0.991082	0.971583	0.925111	0.850969	0.984628	0.973228	1	1	0.974166	0.767835	0.999181	1	1	0.956537	0.917085	NA	0.892757	0.982148	NA	NA	0.980359	0.666957	NA	NA	NA	0.89806	1	NA	NA	NA	NA	1	0.985664	0.954371	0.959107	1	1	0.95375	1	0.907499	1	1
RP-23.5491	0.995154	0.840019	1	0.95915	0.991535	0.959163	0.83945	0.915858	0.949338	1	1	0.963324	1	1	0.99544	1	1	1	1	1	0.977484	1	0.546823	0.976063	0.561063	0.935485	0.951156	0.979969	0.833904	0.969545	0.943414	0.983526	0.966758	0.953507	0.806495	0.927573	0.813207	0.919748	0.853394	0.962763	0.986814	0.944895	1	1	1	1	0.864912	1	0.960763
RP-23.5508	0.74502	0.961266	0.96982	0.957504	1	0.541942	0.992428	0.626918	0.967883	0.9842	0.80878	0.923014	0.993582	0.894597	0.34143	0.97368	1	0.498708	0.762992	1	0.489858	0.956012	NA	0.953147	1	NA	NA	0.986673	0.594067	NA	NA	NA	0.873011	1	NA	NA	NA	NA	1	0.975219	0.998375	0.686393	0.529867	0.86045	0.342545	1	0.361654	1	1
RP-23.5523	0.982559	0.975079	1	0.884793	0.948309	0.856393	0.91621	0.961397	0.900506	0.970828	NA	0.966678	0.933238	0.945733	0.655513	0.965409	1	0.970456	0.95202	1	0.956435	1	0.989128	1	0.849027	1	0.987059	1	0.558336	0.974289	0.987736	0.654425	0.916667	0.912475	1	0.403888	0.986017	0.27952	1	0.672738	0.976378	1	0.977062	0.978012	0.994506	0.907801	0.964001	0.997016	1
RP-23.5557	0.964136	0.935129	0.601647	0.981652	0.481709	1	0.956868	0.615433	1	0.680616	0.760546	0.97562	0.861839	0.911127	0.296139	0.96033	1	0.706749	0.335908	0.99939	0.943617	0.83162	NA	0.916977	0.789633	NA	NA	0.810447	0.660013	NA	NA	NA	0.221286	1	NA	NA	NA	NA	1	0.949318	0.960688	1	0.69262	0.535242	0.651801	0.891217	0.46301	0.99329	1
RP-23.5558	0.848462	0.824914	0.957455	0.871472	0.649224	0.92616	0.939904	0.508358	0.96708	0.979635	0.784393	0.965516	0.815154	0.72725	0.50475	1	1	0.67933	0.12752	0.897561	0.943192	0.892328	NA	0.962952	1	NA	NA	0.928476	0.706312	NA	NA	NA	0.920495	1	NA	NA	NA	NA	0.98999	0.919336	0.940943	1	0.698811	0.537125	0.88611	1	0.529493	0.991946	1
RP-23.5561	0.781955	0.959936	0.991767	0.887424	1	0.727079	0.991628	0.953837	1	0.952202	0.515331	0.97466	0.65969	0.583244	0.511495	0.560346	1	0.544179	0.528388	1	0.422463	0.900831	NA	0.8913	0.769501	NA	NA	0.970753	0.755755	NA	NA	NA	0.855551	0.951863	NA	NA	NA	NA	1	0.989989	0.961153	1	0.453937	1	0.969333	1	0.528898	1	1
RP-23.5609	0.957217	0.850349	0.887724	0.990526	0.995306	0.934838	0.598722	0.722055	0.926693	0.56999	NA	0.851726	0.912045	0.910303	0.902469	0.904121	0.755006	0.804019	0.904356	0.838013	0.810459	0.863442	0.795057	0.698814	0.863527	0.353627	0.667663	0.756472	0.862168	0.801605	0.919399	0.800976	0.813402	0.876415	0.869894	0.885671	0.527869	0.887502	0.725874	0.846401	0.920806	0.940167	0.634923	0.935863	0.899823	0.985589	0.914603	0.87571	1
RP-23.5620	NA	NA	NA	NA	NA	NA	NA	NA	NA	NA	NA	NA	NA	NA	NA	0.974467	NA	NA	NA	NA	NA	NA	0.794332	0.936783	0.942952	0.91562	0.941221	0.91032	0.853375	0.818293	0.768529	0.948237	0.779297	0.974174	0.920854	0.89868	0.836188	0.7735	0.839992	NA	0.84816	0.868039	NA	NA	0.94225	0.406621	0.963235	NA	0.764932
RP-23.5671	0.702414	0.794276	0.99531	0.949417	0.833492	1	0.783588	0.507342	0.899425	0.982874	0.669958	0.923579	0.769889	0.705664	0.148412	0.63101	1	0.62072	0.567318	0.942908	0.516471	0.755355	NA	0.954834	1	NA	NA	0.959023	0.596994	NA	NA	NA	0.54346	1	NA	NA	NA	NA	1	0.902158	0.964114	0.800993	0.626639	0.775958	0.848861	1	0.521715	0.982863	1
RP-23.5800	0.975284	0.870746	0.635674	0.862602	0.182364	0.901287	0.892233	0.851831	0.932514	0.933108	0.920227	0.950035	0.851679	0.953492	0.203651	0.771639	0.924483	1	0.386943	0.945294	0.910042	0.922574	0.811695	0.869668	0.307433	0.220242	0.793165	0.76946	0.860042	0.306401	0.247266	0.771624	0.186765	0.924722	0.48792	0.823986	0.389576	0.253716	0.843947	0.962349	0.869401	0.887155	0.859542	1	0.930021	0.758784	0.892986	0.961682	0.825511
RP-23.5877	0.687851	0.986139	0.993268	0.977335	1	1	0.979023	0.999505	0.961609	0.956355	0.742881	1	0.981013	0.70042	0.470391	0.873912	1	0.760207	0.826165	1	0.454976	0.876795	NA	0.902684	0.982867	NA	NA	0.970864	0.983894	NA	NA	NA	0.902599	0.705126	NA	NA	NA	NA	1	0.994973	0.965173	0.859347	1	1	0.970576	1	0.586779	1	1
RP-23.5931	0.990568	0.887208	0.940839	1	1	1	0.903357	0.978924	0.988265	0.930633	NA	0.973284	0.966711	0.941082	0.960799	0.956653	0.886511	0.483087	0.873356	0.905764	0.78824	0.548797	0.915703	0.6599	0.210131	0.130695	0.871744	0.877751	0.949713	0.879302	0.102709	0.868426	0.882192	0.804114	0.788829	0.972168	0.301812	0.428545	0.983059	0.980948	0.89536	0.98869	0.46214	0.98213	0.926917	1	0.787246	0.96767	1
RP-23.5982	0.995258	1	0.619856	0.924395	1	0.619375	0.855245	0.623958	0.966568	0.726135	0.92548	0.912683	0.615368	1	1	0.953705	0.846904	0.238637	1	1	0.914388	0.854501	NA	0.679498	0.97298	NA	NA	0.939392	1	NA	NA	NA	0.71249	0.954559	NA	NA	NA	NA	1	0.659957	0.847168	1	0.145022	1	0.768401	0.97335	0.453809	1	1
RP-23.6140	0.836567	0.618329	0.955256	0.879713	0.542821	0.987285	0.9966	0.492631	0.925089	0.856401	0.793156	1	0.648035	0.635129	0.256695	0.970746	1	0.70515	0.121591	0.869443	0.863218	0.410319	NA	0.967138	1	NA	NA	0.977108	0.604732	NA	NA	NA	0.858316	1	NA	NA	NA	NA	1	0.91493	0.829417	0.890174	0.745768	0.606007	0.829958	0.979403	0.604773	1	1
RP-23.6220	0.965559	0.836994	0.865773	1	1	1	0.777098	0.423901	0.93347	1	NA	0.703876	0.885555	0.919058	0.902632	0.890501	1	0.747358	0.819052	0.901607	0.748988	0.332673	0.920604	0.452865	0.377433	0.0938603	0.956977	0.830098	0.909932	0.77795	0.43206	0.784467	0.860867	0.809056	0.859948	0.172506	0.411542	0.377129	0.942162	0.927502	0.935309	0.867414	0.345084	0.944829	0.914024	0.990017	0.949234	0.940626	1
RP-23.6250	0.961674	1	0.535262	0.945682	1	0.473495	0.583523	0.480088	1	0.589554	0.839842	0.895653	0.596788	0.998959	0.785653	0.775623	0.6032	0.123056	0.857326	1	0.947854	0.931284	0.3203	0.631078	0.813369	0.5386	0.560306	0.8653	0.921795	0.448458	0.469092	0.619013	0.275808	0.654134	0.477696	0.822599	0.846252	0.518245	1	0.993348	0.590011	0.993598	0.159845	1	0.774957	0.98845	0.502912	0.977137	1
RP-23.6388	0.953278	0.864774	1	0.778678	0.197523	0.991785	0.886952	0.633083	0.997349	0.94653	0.715692	0.991614	0.880292	0.8457	0.274054	1	1	0.717227	0.89603	1	0.870025	0.679152	NA	0.190012	0.687962	NA	NA	0.189268	0.730993	NA	NA	NA	0.279721	1	NA	NA	NA	NA	1	0.981963	0.832992	1	0.723114	0.534314	0.728855	0.859726	0.301215	0.963765	1
RP-23.6399	0.936905	1	0.783283	0.873993	0.639081	0.532006	0.616366	0.551158	1	1	0.896149	0.939684	1	0.912693	0.21794	0.986006	1	0.859885	0.481275	1	0.928046	1	NA	1	0.89146	NA	NA	0.869055	0.81274	NA	NA	NA	0.563577	0.915762	NA	NA	NA	NA	1	0.475046	1	1	0.76565	0.985738	0.930853	0.94702	0.624856	0.957193	1
RP-23.6400	0.968097	0.444206	0.844778	0.772899	0.740089	0.511685	0.404416	0.615904	0.965816	0.883223	0.787487	0.991356	0.33314	0.735795	0.282103	0.793689	0.834341	0.698328	0.630146	0.916302	0.692696	0.503207	NA	0.389338	0.699179	NA	NA	0.463132	0.518913	NA	NA	NA	0.930856	0.849338	NA	NA	NA	NA	0.951594	0.919166	0.726279	0.578171	0.721199	0.712878	0.833732	0.924187	0.498128	0.764692	1
RP-23.6528	0.991391	1	0.787344	0.948801	0.495016	0.619023	1	1	1	0.683175	0.830231	1	1	0.984466	0.969971	1	1	1	1	1	0.989159	0.973439	NA	0.925281	0.855013	NA	NA	0.838758	0.567944	NA	NA	NA	0.781277	1	NA	NA	NA	NA	0.994608	1	1	0.831296	0.909569	1	0.966181	0.858059	0.975403	0.996334	1
RP-23.6529	0.839487	0.91543	0.962934	0.949362	0.991133	0.608422	0.502768	0.559546	0.976668	0.972093	0.563999	0.915363	0.218742	0.724722	0.174464	0.594218	1	0.253846	0.643589	1	0.388915	0.173188	NA	0.95871	0.722268	NA	NA	0.982174	0.471332	NA	NA	NA	0.760875	0.536096	NA	NA	NA	NA	1	0.91843	0.996623	0.764374	0.719007	0.829333	0.799767	1	0.472605	1	1
RP-23.6579	0.869565	0.867043	0.225418	0.874683	0.756554	0.519956	0.947181	0.483659	0.961066	0.828376	0.763491	0.951107	0.843289	0.765007	0.1685	1	0.780931	0.680274	0.678792	0.994792	0.981139	0.903527	NA	0.981299	1	NA	NA	0.945946	0.651	NA	NA	NA	0.889475	1	NA	NA	NA	NA	1	0.922535	0.944133	0.941034	0.692934	0.638867	0.768606	1	0.448898	1	1
RP-23.6580	0.762863	0.770034	0.92263	0.948797	0.503089	0.905	0.936394	0.525364	1	0.993394	0.752269	0.896851	0.787995	0.779873	0.687127	0.987404	1	0.639007	0.709164	0.912252	0.437295	0.835749	NA	0.967208	1	NA	NA	0.921988	0.732323	NA	NA	NA	0.950128	1	NA	NA	NA	NA	1	0.91564	0.957527	0.867062	0.591647	0.59998	0.813962	1	0.599317	1	1
RP-23.6581	0.634841	0.961639	0.99487	0.908038	1	0.976315	0.974507	0.939147	1	0.970756	0.557448	0.937387	0.511658	0.659021	0.270143	0.635008	1	0.64721	0.361412	1	0.450737	0.583246	NA	0.917004	1	NA	NA	0.987883	0.956461	NA	NA	NA	0.45853	1	NA	NA	NA	NA	1	0.986536	0.996943	0.791057	0.439118	0.959074	0.476126	0.998449	0.512077	1	1
RP-23.6680	0.686874	0.891889	0.811974	0.971389	0.832133	0.443483	0.971964	0.541021	0.984361	0.956724	0.553635	0.935614	0.201303	0.697473	0.389568	0.711753	1	0.456202	0.548436	1	0.576871	0.254639	NA	1	0.983628	NA	NA	0.970163	0.595959	NA	NA	NA	0.886664	0.99346	NA	NA	NA	NA	1	0.837301	0.990328	0.648649	0.160199	0.821396	0.785968	0.983818	0.495153	0.905763	0.989383
RP-23.6721	0.591845	0.965654	0.986348	0.948801	0.738447	1	1	0.896151	0.882917	0.947051	0.689186	1	1	0.835553	0.522157	1	1	0.545833	0.396935	1	0.211436	0.797476	NA	0.921698	0.759801	NA	NA	0.929427	0.925863	NA	NA	NA	0.797962	1	NA	NA	NA	NA	0.996081	1	1	1	0.543278	1	0.943787	0.89652	0.406767	0.965907	1
RP-23.6777	0.66625	0.958254	0.99525	0.954539	0.996621	0.983927	0.953036	0.980089	0.969135	0.964573	0.648858	0.929698	0.538443	0.783299	0.282899	0.556219	1	0.772807	0.650554	1	0.435214	0.489245	NA	0.893057	0.982425	NA	NA	0.986101	0.931537	NA	NA	NA	0.194253	1	NA	NA	NA	NA	0.983141	0.994081	0.992039	1	0.395647	1	0.956125	1	0.441371	1	0.994019
RP-23.6872	0.934055	0.857042	1	0.977753	1	0.836631	0.866432	0.377778	0.916475	0.887034	0.725	0.970157	0.410907	0.928669	1	0.966704	1	0.622876	0.955864	1	0.95278	0.326875	NA	0.806168	0.751557	NA	NA	0.96568	0.7475	NA	NA	NA	0.922865	1	NA	NA	NA	NA	1	0.571238	0.908192	0.995037	0.978522	1	0.641382	0.912168	0.966892	0.983101	1
RP-23.6898	0.842601	0.973547	1	0.910585	0.737694	0.920112	0.933962	0.934549	0.881202	0.954886	NA	0.91764	0.920617	0.866726	0.398927	0.818144	0.965473	0.653842	0.472249	0.968413	0.443062	0.981105	0.940992	0.911775	0.347068	0.509361	0.962966	0.939045	0.941461	0.244533	0.452621	0.942477	0.849511	0.9505	0.872816	0.94057	0.128637	0.239855	0.996536	0.987356	0.957058	0.975063	0.722079	0.936298	0.987923	0.859473	0.444304	0.964031	0.944026
RP-23.6947	0.97419	1	0.889601	0.987743	1	0.862224	0.817392	0.471268	0.938309	0.541327	NA	0.957901	0.671387	0.932847	0.936924	0.901372	0.627075	0.550856	0.914748	0.834323	0.820695	0.878141	0.93993	0.601749	0.727732	0.13871	0.680854	0.86968	0.893926	0.820433	0.909934	0.845012	0.79473	0.91529	0.873006	0.918879	0.590298	0.912207	0.9581	0.901609	0.793746	1	1	0.93633	0.85848	0.979658	0.936754	0.895916	1
RP-23.7001	NA	NA	NA	NA	NA	NA	NA	NA	NA	NA	NA	NA	NA	NA	NA	NA	NA	NA	NA	NA	NA	NA	0.79077	0.934452	0.892347	0.922935	0.444198	0.395934	0.849838	0.837843	0.772188	1	0.759501	0.9668	0.938771	0.961509	0.858407	0.728605	0.804914	NA	0.839453	0.865883	NA	NA	0.966431	0.828626	0.974101	NA	0.735038
RP-23.7007	0.722934	1	0.942791	0.892755	0.930101	0.650328	0.978117	0.692983	0.984207	0.977986	0.498826	1	0.135045	0.647992	0.586276	0.538012	1	0.22944	0.471797	1	0.349576	0.168541	NA	0.882586	0.756875	NA	NA	0.752063	0.568549	NA	NA	NA	0.528949	0.509737	NA	NA	NA	NA	1	0.944599	0.978395	0.950684	0.401075	0.910033	0.945451	0.851023	0.484097	0.983612	1
RP-23.7059	0.97375	0.9535	1	0.960731	0.962504	0.378156	0.993804	0.705806	0.96651	0.964247	0.989889	0.987555	0.971446	0.805189	0.424587	1	1	0.764414	0.409015	1	0.958058	0.965879	NA	0.981301	0.976236	NA	NA	0.949488	0.474818	NA	NA	NA	0.747026	1	NA	NA	NA	NA	1	1	0.988601	1	0.861651	0.621108	1	1	0.658199	0.98895	1
RP-23.7157	0.521059	0.85631	0.947791	0.894096	1	0.799715	0.779769	0.818668	1	0.943394	0.492406	1	0.845292	0.698452	0.496732	0.879345	1	0.641712	0.530907	1	0.486995	0.650552	NA	0.895197	0.848687	NA	NA	0.992852	0.880134	NA	NA	NA	0.525976	1	NA	NA	NA	NA	1	0.950784	1	0.752794	0.0998837	1	0.26268	0.96539	0.519208	1	0.998591
RP-23.7229	0.605215	1	1	0.984338	0.885624	1	1	1	0.962742	1	0.747405	1	1	0.76902	0.527416	1	1	0.801411	0.479888	1	0.748174	0.950047	NA	0.971578	0.828169	NA	NA	0.940973	0.869092	NA	NA	NA	0.861729	1	NA	NA	NA	NA	1	0.789339	1	1	0.557055	1	0.345975	0.952442	0.408042	1	1
RP-23.7231	0.905939	0.891471	1	0.980214	0.643848	1	0.965927	0.532717	0.983407	0.963183	0.587639	0.932517	0.935589	0.821142	0.321423	0.99412	1	0.742027	0.176404	1	0.978022	0.953303	NA	0.942184	1	NA	NA	0.95836	0.805044	NA	NA	NA	0.886792	1	NA	NA	NA	NA	1	0.967141	0.981416	1	0.779297	0.827862	0.944393	0.984122	0.599406	1	1
RP-23.7258	NA	NA	NA	NA	NA	NA	NA	NA	NA	NA	NA	NA	NA	NA	NA	NA	NA	NA	NA	NA	NA	NA	0.810152	0.880787	0.922229	0.856609	0.884162	0.860592	0.798298	0.830048	0.786153	0.944591	0.725215	0.929353	0.908974	0.570831	0.839519	0.778826	0.860687	NA	0.831672	0.882161	NA	NA	0.935619	0.860776	0.913752	NA	0.729119
RP-23.7310	0.645253	0.977532	0.994274	0.966604	0.806698	0.988331	0.983603	0.883894	1	0.929751	0.770735	0.98813	0.98448	0.769356	0.266754	0.541392	1	0.488788	0.478702	1	0.276749	0.534954	NA	0.973676	1	NA	NA	0.983868	0.933659	NA	NA	NA	0.571242	1	NA	NA	NA	NA	0.912598	0.969898	1	0.827251	0.504564	0.512329	0.950884	1	0.462571	0.994748	1
RP-23.7363	0.806107	0.870953	0.69827	0.892522	0.75647	0.442726	0.274885	0.503936	0.988738	0.979919	0.585022	0.983737	0.120236	0.759369	0.224461	0.0668938	1	0.126983	0.73228	1	0.422172	0.191051	NA	0.274832	0.634536	NA	NA	0.120386	0.406262	NA	NA	NA	0.244793	0.526238	NA	NA	NA	NA	0.983238	0.848325	0.516973	0.69402	0.731861	0.788806	0.289329	0.95102	0.592621	0.904236	1
RP-23.7396	NA	NA	NA	NA	NA	NA	NA	NA	NA	NA	NA	NA	NA	NA	NA	NA	NA	NA	NA	NA	NA	NA	0.864739	0.905347	0.673707	0.874585	0.941486	0.870149	0.892449	0.839598	0.77059	0.923259	0.750752	0.94162	0.696549	0.932424	0.393846	0.783341	0.870595	NA	0.837266	0.9003	NA	NA	0.939248	0.867683	0.919	NA	0.730007
RP-23.7415	0.941351	0.969842	0.295793	0.911901	1	0.452662	0.994558	0.665847	0.953859	0.897445	0.733969	0.939662	0.530759	0.824167	0.472409	0.950097	1	0.524571	0.925514	1	0.656997	0.270634	NA	0.952239	1	NA	NA	1	0.582685	NA	NA	NA	0.898596	0.54188	NA	NA	NA	NA	1	1	0.997252	0.794437	0.982297	1	0.978857	1	0.721047	1	1
RP-23.7416	0.736052	0.950732	1	0.909563	0.993931	0.551446	0.959438	0.583594	1	0.971737	0.499237	0.90536	0.683411	0.636607	0.27661	0.818129	1	0.62213	0.238816	1	0.43346	0.950508	NA	0.898304	0.850018	NA	NA	0.977112	0.633086	NA	NA	NA	0.938075	1	NA	NA	NA	NA	1	0.989374	0.991806	0.898677	0.654716	0.858672	0.980239	1	0.469709	1	0.991492
RP-23.7458	0.681987	1	0.981919	0.927354	1	1	1	1	0.985066	0.979345	0.751366	1	0.987822	0.688328	0.686309	0.929732	0.873732	0.629611	0.666231	1	0.615824	0.748151	NA	0.913008	0.992485	NA	NA	0.977862	1	NA	NA	NA	0.96805	1	NA	NA	NA	NA	1	1	0.990658	1	0.554964	1	0.656103	1	0.435016	1	1
RP-23.7513	0.979689	1	1	0.991957	0.5	1	0.952829	0.549488	0.945866	0.949975	0.752602	0.933833	0.970274	0.999964	1	0.793068	1	0.958504	1	1	0.987145	0.971521	0.788714	0.849629	0.877824	0.564377	0.778814	0.985712	0.827155	0.748511	0.649404	0.790443	0.967036	1	0.803652	0.808568	0.246761	0.326833	1	0.425223	0.991297	1	1	1	0.635094	1	0.960976	1	1
RP-23.7543	0.985904	1	0.992892	0.974677	1	0.826982	0.587045	0.893366	0.983123	0.580402	NA	0.946674	0.73084	0.910116	0.932486	0.93971	0.588336	0.608845	0.99298	0.930086	0.937409	0.899823	1	0.70124	0.879939	0.657614	0.603461	0.771677	0.945703	0.82145	0.960212	0.885344	0.958049	0.942403	0.612892	0.95717	0.366732	0.863681	0.96906	0.928166	0.885977	0.972383	1	0.975274	0.973594	1	0.975004	0.896973	1
[truncated: 51 more columns]

## Sheet: Figure2c
AUC_Ratio
0.667072		100,000 AUC ratios were randomly selected to include in this supplementary table. Values of 1 are control samples that do not contain phages.
0.933572
0.946961
0.666182
0.320125
0.956726
1.24416
0.222793
1.0095
0.583817
0.9761
1.12025
1
0.932785
1.03915
1.62949
0.189191
0.801111
0.610429
0.94747
0.31757
0.91049
0.233313
0.352957
0.980626
0.949465
1.04142
0.989415
1.01983
1.00537
1.01456
0.297605
1.01605
0.243146
0.769498
0.942728
0.350151
0.436157
0.920999
0.296196
1.06818
0.81851
1.12485
0.339946
1.12126
1.0417
0.636666
0.125044
1.03154
0.139048
0.601762
0.464361
0.791963
0.973496
1.07368
1.00388
0.932805
0.571626
1.11431
0.651695
0.277698
1
0.170711
0.379924
0.962248
1.02575
0.903575
1.25818
0.912154
1.0547
0.163074
0.940672
0.224702
0.607333
0.986193
1.24457
1.04043
1.47735
0.642521
0.350589
1.13559
0.935296
1.04346
0.523165
0.418715
0.639711
1.09684
1.02732
1.02158
0.439862
0.493639
4.70187
1.21864
0.300171
0.651701
0.967646
0.709838
0.827625
1.1601
0.982775
0.98389
1
0.704823
0.161346
1.078
1.40255
1.07369
0.97798
0.649184
0.138609
0.4283
1.03041
0.128309
1
0.991067
0.303902
1.02379
0.896635
0.504314
5.77867
0.938197
0.492608
0.250214
1.04469
0.128426
0.606207
0.967073
0.24667
0.380013
1.10174
1
1.8485
0.876078
1.02506
0.991704
0.992087
1.03667
0.16778
1.0736
1.08581
0.204684
0.894999
1
1
0.996024
0.411043
0.315298
1
0.847309
0.633359
0.358276
0.555466
1
0.396864
0.38633
0.298486
0.970066
1
0.979609
0.8676
1
1.43064
1.03305
1.01484
0.926565
0.317619
1.07982
0.232504
1.29978
1.31283
1
1
1.02714
0.32832
0.998477
1
0.321185
0.611831
1.37889
0.542246
0.248315
0.907529
0.9586
0.31309
0.923745
0.560765
5.14977
0.909204
1.29655
1.00068
0.386763
1.04943
0.239154
0.991477
0.549581
1.21643
0.97265
0.521295
0.841461
0.913064
0.164286
0.239832
1.02671
1.07533
0.170555
0.960383
0.302512
1.04051
0.271803
0.605055
0.954788
0.231397
0.985013
0.274759
1.05948
1
0.318317
1.14445
0.985048
0.469961
0.112248
0.968022
0.518213
0.585219
0.137593
0.483564
0.692986
0.627309
1.27929
0.981158
0.189552
0.314935
0.341784
1.07365
0.961743
1.03421
1
0.894678
0.314691
0.124023
1.09355
0.551801
0.95031
0.965698
0.984918
0.15414
1
0.15644
0.129869
0.125152
0.325943
0.126252
1
0.979227
7.81531
1.14655
2.9079
0.710622
1.00375
0.617917
1.03146
1.24995
1.05324
0.681581
1.05164
0.267905
1.01489
0.296069
1.47944
1
1.00111
1
0.798987
0.354648
0.489949
2.70459
0.582245
0.11914
1
0.136663
0.958523
0.442546
0.800695
1.30095
0.848197
0.951593
0.990128
1
0.94913
0.745668
1
0.970822
0.962378
0.130034
1.20405
1
0.333741
1.00974
0.169472
1.05477
0.158276
0.643545
1.29418
1
0.293361
0.412161
0.290617
0.692076
0.978259
0.96809
0.314042
0.71382
1.03447
0.323092
0.208444
1.00478
0.202664
0.928585
0.384811
0.932416
1.09022
0.223005
1.63025
0.767648
1
0.458549
0.33909
0.803728
0.571526
0.862678
1
1.04669
4.77849
0.185348
1.27809
1
1.04435
0.165724
0.566438
0.998883
0.989223
0.955517
1
0.869198
0.491109
0.412051
1
0.990284
0.227558
1
0.979357
0.713427
0.932049
0.426777
0.912753
1.00441
0.980499
0.647338
1
0.988542
1.02007
1
0.210818
0.997318
1.11255
0.949558
1.07313
0.143516
0.268594
0.69159
1.08727
1.12166
0.153413
0.891929
1.03402
1.00222
1.02599
0.991047
1.00298
0.978717
1.06854
1.08784
0.983233
0.19963
0.365055
1
1.11334
0.486363
0.2328
0.805791
0.274011
0.992214
1.11421
0.349023
1.13745
1.13122
1.0158
1.21268
0.929158
0.149489
1.08117
1
0.330076
0.230016
0.940884
1.08748
0.855822
1.02763
0.199688
0.128727
0.167666
0.731149
0.131463
0.13375
0.148331
1.02045
0.27639
1
0.952205
1
3.76418
1.0763
0.986352
0.986454
0.929078
0.99021
0.134111
0.593295
0.811448
0.683614
0.974834
1.00505
1.04521
0.741139
0.232773
0.543445
1.77807
0.590325
1
0.983793
1.11263
0.148266
1
1.09068
0.966237
0.207408
1
0.761187
1.00955
0.864404
0.917631
0.312158
0.901209
0.601887
1.03509
1.25153
0.321901
1.8581
0.163397
0.209783
0.328777
0.868331
1.07707
0.377351
1.04237
0.218073
0.558957
0.616411
0.374004
1.05393
0.43901
0.322537
0.568829
1.01563
0.98585
0.863355
1.89238
0.354792
0.884973
0.663773
1.27293
0.899941
1.01783
0.964489
0.940089
0.273352
1.01565
0.297062
0.504021
0.224377
0.610672
1
2.80635
0.974851
1.02577
0.195888
1
0.88501
0.949928
0.25556
0.488081
0.338998
0.11391
0.901137
0.174741
0.351284
0.304219
1
0.109027
0.422226
0.954738
0.978392
0.220978
0.292608
1.06255
0.527092
0.703933
1
1.17762
0.654742
0.453697
1.07677
0.168823
0.143077
1
0.204126
0.699977
0.966134
0.283166
0.966945
0.416777
0.29889
0.251366
0.920687
1
0.205532
1.11218
0.152931
1.02353
0.999265
0.24955
0.819954
0.859093
0.905313
0.602501
0.830812
0.894972
0.880509
0.995503
1.28878
0.918291
0.699562
1.0346
0.86882
0.158485
1.12709
0.494411
0.895677
0.714864
0.695747
0.816996
0.180354
0.966845
1.04889
1.0193
1.00745
1
1
0.399168
0.650092
1
0.922485
1.00577
1.02208
0.303107
0.955289
0.168194
0.618025
0.932043
0.895496
0.486546
0.735099
1
0.974202
1.09185
1.04993
0.307413
1.43867
0.218906
0.898121
1
0.945228
0.40802
0.33909
0.525326
0.947383
0.212814
0.980692
1
1
0.182871
0.958684
0.524126
0.907549
1.00575
0.162358
0.181029
1.02345
1
0.992056
0.3315
1
2.26497
0.971304
0.973978
0.992279
1.00322
0.998057
1
0.494298
0.480828
0.962314
0.706447
1.04461
0.734442
0.465305
0.213769
0.97739
0.953858
1.0584
1.0543
0.978963
0.996344
0.992874
1.01492
0.997799
0.139132
1.17149
0.126714
1
0.999009
1.00337
0.793283
1.0958
0.803254
1.01482
0.342914
0.946549
1.01831
1.07961
0.233066
1.13724
0.227273
0.210491
0.243733
0.17213
0.205783
0.15312
0.178319
0.610801
0.618727
0.211883
0.803953
0.967145
0.885422
1
1.01091
1.00837
0.589277
0.848554
1.0534
1.07419
0.62896
1.49822
1.09424
1.41028
0.161583
0.643796
0.228095
1
0.327234
0.649729
0.946955
0.594338
0.635214
0.905224
0.460231
0.995351
1.12061
1.03571
1.08316
0.270899
0.220951
0.850798
0.146274
0.748512
0.199468
1
1.08003
0.419464
0.994072
1
0.972403
0.184814
1.01899
1.0357
0.247461
1.0552
1.01542
0.378572
0.356604
0.829722
0.978203
0.984387
1.1199
0.244351
1.00521
0.230241
0.61989
0.287883
0.174009
1.0019
0.892393
0.940114
0.92797
0.9681
1.02219
1.12794
0.340179
1.20066
0.946838
0.995125
0.564282
0.244077
0.189131
1.09544
0.968283
1.2092
0.989765
1.04053
0.38247
0.193313
0.495445
0.397747
0.970517
0.871266
1.22072
0.705506
0.697661
0.237363
1.04405
0.961732
0.997921
1
0.154394
1
0.195047
0.901095
0.503521
0.398107
0.875751
0.606945
0.538088
0.535792
0.773721
1
0.993334
0.86602
2.15804
0.885395
1.18244
1
0.965342
1.01877
0.306738
0.177353
0.956323
0.980003
0.142917
1
0.148999
1.2635
1
1
0.944227
0.877415
0.86778
0.903953
1.4223
1.05479
1.15137
0.1854
1.04977
0.949511
0.945503
2.06038
1.0047
1
0.215068
1.01467
0.927639
0.609368
3.58581
1
0.904824
1
1
0.57047
0.975699
1.03981
0.973487
1.01116
1.07086
1.25556
0.382199
0.413096
0.751469
0.924585
0.226096
0.335968
0.759262
0.180495
1.0928
1.04098
0.488738
0.169049
1.07861
0.915945
1.19217
0.896773
0.22498
0.149012
0.151665
0.754651
0.714199
0.604195
0.549411
1.01197
1.0239
1.05289
0.996726
0.24693
0.445771
0.692042
0.997844
1.0312
1
0.931699
0.18169
0.279124
1
1
0.461463
0.369439
0.34706
0.143668
1.09795
0.298413
0.23516
0.974908
0.494229
0.998511
0.647027
1
1.02487
1.02832
0.261529
1.40486
0.678943
1
1.02167
0.496265
0.590323
0.716158
0.783584
1.09653
0.899176
1.09767
1
1
0.723734
1
0.223158
0.871817
1.0244
0.30216
0.153825
1.17113
0.967125
0.850703
0.511963
0.354795
0.98527
1.26902
0.350399
1.16602
1
0.37454
0.96863
0.219291
0.828359
0.104638
0.127734
0.91694
0.543213
1.02239
0.246245
1.14161
1.01789
0.330913
0.98078
6.4395
0.583251
1.31211
0.311626
1
1
0.20478
0.492394
0.293283
0.253968
0.290746
1.1988
1.25795
0.907493
0.431115
0.400334
1.07718
0.159232
1.02718
0.188675
0.268146
1.02577
1.03237
0.968516
1.01886
0.199006
0.983677
0.286583
0.891608
0.941637
0.994202
1.21586
0.969546
1.06363
0.27189
0.804693
0.945543
0.207758
0.942906
0.992522
1.01452
2.02981
0.960078
0.569275
1.07682
1.06328
0.183189
1
0.253368
0.307946
1.01148
1
1.03219
0.997998
1.09375
0.177128
0.981425
1.11143
0.158764
0.32461
0.311312
0.705352
1.36825
0.154296
0.143927
1.03261
0.741594
1
0.951917
1
0.698321
0.169905
1
0.496524
0.394874
0.350115
0.869474
0.393081
0.356207
0.951423
1.04975
1.13933
1.45863
1.00003
0.41296
0.472344
1.00478
1.37957
1.06244
0.514533
0.136179
0.259246
0.265851
0.995298
2.05094
1.12503
1
1.01928
0.273957
0.526645
1.00388
0.997129
0.272322
1.33029
0.370226
0.539935
0.173476
1.01056
0.292005
1
1.4444
0.989133
0.99728
1.00484
1.29137
1.0501
0.595077
0.257786
1.15737
1.02541
0.797779
1.01189
0.155775
0.969176
0.957188
0.952494
0.844989
0.980599
1
0.793029
0.925448
0.726499
1.04898
1.03105
0.930627
0.30432
0.140704
1
0.214247
0.157918
0.981239
0.982399
1.21529
0.819688
0.80592
0.204607
0.597423
0.511706
0.565929
0.973272
0.722106
1.14323
1.14786
0.940541
1.0511
0.366674
0.525269
0.999711
0.231253
1.109
0.335726
0.977883
1.02789
0.195336
0.993035
0.190702
1.01649
0.419868
0.516987
1
0.987099
0.30802
0.141664
0.190695
0.491812
0.560916
0.960378
0.307976
0.280888
0.138065
1.05058
1.02196
1.07387
0.261736
0.756513
0.958072
0.209558
0.431827
1.03644
0.741972
1.05986
0.292454
0.942944
1.09944
1.01805
0.164775
0.35977
1.05665
1.042
1.15515
0.992181
1.06007
0.980097
0.457503
1.12533
0.950783
0.84213
0.205802
1.01046
1.04932
0.915655
0.274563
0.867795
1
0.978177
0.273827
0.290638
1
0.234317
0.633087
1.03384
0.404106
0.352081
1.0299
1.06851
0.892888
0.990492
1.01818
1.0203
1
0.291206
1
0.384502
1
0.954464
0.199263
1.28186
0.375703
0.656269
0.912151
1
1.94925
0.222604
0.244946
0.316333
0.924364
0.230907
1.08901
0.939703
0.24647
1.19407
1.04339
0.655278
1.08992
0.15025
0.336624
1
1
0.256493
0.087246
0.95059
0.436644
1
0.20537
0.639545
0.760773
1.04199
0.965128
0.300095
1.02084
1.2905
1.07885
1
0.982845
1
0.258332
0.32246
0.160006
1.19408
1.19292
0.71666
0.27403
0.867098
0.975522
0.447886
1
0.804093
0.766449
0.804969
1.03846
1.01359
0.94937
1
0.245314
8.7462
0.843035
1
0.163088
0.156625
0.31811
0.911226
0.896506
0.95892
1.02877
0.972292
0.251957
0.502642
1.57867
0.963478
0.24372
1.24445
0.503231
1.09845
0.990382
0.915144
1.04657
0.893435
0.987772
0.176073
0.202535
1
1
0.778164
0.969819
0.940023
1.08449
1.24412
0.373908
0.800319
0.967044
1.07459
0.941118
0.417309
0.202432
0.723212
0.181511
0.979977
0.757587
0.55688
0.99683
1.0437
0.386816
1
0.266068
0.987449
0.867656
0.254101
1
0.232887
0.227149
0.613942
0.146874
0.505638
1.01227
1.02449
0.989731
1.16589
1
1.09675
0.826914
0.84448
0.575369
0.323153
0.981977
1
0.245324
0.384456
0.473538
0.118809
1
0.785796
0.947417
1.03569
0.938636
0.220872
0.217603
1.05281
0.313305
0.132937
0.271164
1.22396
1.05789
0.0986309
0.696199
0.275892
1.08563
0.257673
1.00165
0.975071
1.08025
0.902527
0.950044
0.178676
0.610615
0.935102
1.17197
1.15742
0.919172
0.753897
0.938454
1.01645
1.01128
0.167609
0.447023
0.208457
1.01404
1.10114
1.01759
0.868641
1
1.01521
0.545334
1
1.04932
1.07617
1
1
1.03304
0.199976
1.2242
1.01421
1.31745
0.936677
0.409415
0.374167
1.27995
1.14208
1.01128
0.998048
0.574655
1.01826
0.888467
0.419714
0.557758
0.189783
1.20893
0.258887
0.472385
1.05741
0.539691
2.44397
1.03377
0.661756
1
0.357347
1.22253
0.981646
1.02133
0.303466
0.640886
0.937342
0.163189
1.15719
1.02941
0.402036
0.357021
2.4361
0.989585
1.04985
8.48758
0.313064
0.972564
0.666176
1.01608
0.982754
0.321353
1
1.03129
0.242384
0.470814
0.268628
0.224681
0.272589
0.48098
1.09395
0.919883
0.231608
1
0.41964
1.11181
1
0.122118
0.984289
0.308759
1
0.727041
1.07484
0.400404
1.13337
0.968592
0.759862
0.381278
0.834869
1
1.07211
0.99459
0.969456
1.02559
0.730497
0.9933
0.874986
1.68868
2.88498
0.952321
1
1.36475
1.00325
1.10944
0.257557
0.224828
0.699344
1.03926
1.29352
1.21281
1.06508
0.906467
0.280249
0.958095
0.14868
0.158349
1
1
1.08901
0.818711
1
0.178314
0.889292
0.939378
1.16115
0.995597
0.676225
0.960679
0.127593
0.325578
0.243656
0.997633
0.088061
1.05578
1.21547
0.396908
1.12584
0.15216
1.03329
0.939406
1.04315
0.160675
1.13636
1.52857
0.999973
0.908943
1
0.237426
0.927963
2.03787
0.992193
1
0.428026
1.06711
1.031
1.02005
0.984653
0.971816
0.61724
1.06491
0.901485
1.13063
0.278457
0.828336
1.01984
0.496645
1.0443
1
1.03228
0.200972
0.362079
0.877464
1.07069
0.738323
1.08657
1.14338
1.03074
0.181554
0.43102
0.807991
0.937163
0.8886
1.00748
1.12194
0.357253
0.978953
0.841053
0.286297
0.999854
1
0.195296
1.17452
1.02777
0.289691
0.512774
0.230457
0.189573
1.45859
0.969132
1.21306
0.165657
1.0376
1.1543
0.21765
1
0.912083
0.416698
1.24848
1.02091
0.645264
0.664179
0.901561
0.997008
0.743639
1.01465
0.376806
1.07634
0.17778
1.17712
0.238976
1.06243
0.353284
0.276886
1.0215
0.257437
0.924455
0.405266
1.0063
1.19955
1.09236
1.11226
0.122724
1.00392
0.960014
0.859158
1.10347
0.30792
0.984175
0.290553
1.14339
0.258946
1.77397
0.983656
0.260265
0.152897
1.11048
0.994054
0.948049
0.982322
0.971157
1.03848
0.345298
0.225483
1.03219
0.961813
0.167523
1.27396
0.552676
0.704537
0.95882
1.00911
0.667138
0.381261
0.976921
1
0.555589
0.187802
1.13127
0.965415
0.486106
1.02571
0.387309
0.354356
0.729055
0.73265
0.860187
0.942318
0.199702
0.951667
1.44653
1.03187
1
1.04505
0.483591
0.599095
0.23476
0.916791
1
1.04055
1
1
1.02459
0.291753
1.10445
0.289163
0.780322
0.244541
0.216277
0.74455
0.398785
1.04375
0.0778851
0.934203
1.10421
0.15232
0.992903
1.01965
1.0612
0.117182
1
1.01037
0.969537
1.33834
0.172223
1
0.2738
0.755383
0.962842
1.06121
1
1.03808
0.121632
1
0.17426
1.05647
0.94549
0.463363
0.244673
0.413074
0.510956
0.14599
1.01713
1.03801
0.896994
1.00604
0.179958
0.820476
0.259849
1.17059
0.242798
0.299167
1.0666
0.577611
0.901211
1.04888
0.986135
0.386187
0.39741
0.720421
0.586258
1.05916
0.336272
0.811853
1.07777
1
0.789458
0.481367
0.184207
0.171834
0.611187
0.91558
0.959749
1
0.377187
0.619121
1.23786
0.149843
0.979071
0.992411
1.10668
1.0031
1.00668
0.300767
0.925736
0.809447
0.289719
0.285528
0.196176
0.130367
0.344165
0.14726
1.03081
1
0.593065
1.10665
1.0301
0.255594
0.724377
0.301687
0.967472
0.952221
1
0.692288
1
0.87068
0.491886
1.0571
0.162924
1.09407
0.381654
0.573799
1.02834
0.922495
0.166012
0.143661
1.0291
1
1.02406
1.07318
0.195287
0.29842
0.463024
0.985808
0.212055
0.122949
0.168437
1
0.633311
0.939861
1
1.01144
2.43605
0.464939
0.962666
0.594199
1.10897
1.05741
0.90815
0.476821
1
0.941991
0.793489
1.01871
1.01008
0.369609
0.831253
1
1.05683
0.997153
0.928458
0.869639
1.07372
1
1.09177
1.66906
1.20334
1
0.355103
0.59665
0.551894
0.954691
1.77074
0.956919
0.248901
1.05382
0.352518
1.03836
0.16629
0.623924
0.864067
0.924036
0.98085
1.02198
1
0.950573
0.147678
0.463985
1.09825
1.06003
0.781218
0.281886
1.03822
1.04938
1.07693
1.07191
1.04157
1.01261
1
0.252348
0.974327
0.438284
0.338503
0.980343
0.353743
0.980178
1.03698
0.14589
0.16186
1.14293
1.01126
0.11401
1.08282
0.285538
0.174579
0.859608
0.779488
0.932563
1.07545
0.18464
1.59666
0.22207
0.690111
0.738983
1.00571
1.24138
0.985562
1.0356
0.916006
0.889586
0.48858
1.01709
0.288042
0.183216
0.932225
1.0446
0.854723
1.06801
0.424894
1.03399
0.686018
0.24008
1.05334
0.837192
1.06053
0.337491
0.921425
0.293085
0.766643
1.0714
1.01084
1
0.18153
1
0.216156
0.953037
0.320907
1
1
0.198957
0.271409
1.2246
0.201459
0.381185
0.259878
0.943649
1.10517
1
1
0.196851
1
0.31155
4.91867
0.363489
0.501911
0.958691
1.025
1
0.221449
0.971539
0.866348
1.00589
1
0.117417
0.236888
0.275366
1.00005
0.834785
1.03513
0.232093
0.552578
1.1693
1.05994
0.271008
1.03133
0.898402
1.03307
0.166847
0.937619
1
0.981714
1.00259
0.180781
1.00663
0.172493
0.27042
1.09472
0.548222
1.00773
0.251826
10.708
0.600594
1.01719
0.955182
0.371139
0.237852
0.198583
0.642091
0.987525
1.03122
1.0299
0.160999
0.357413
0.966291
1.00314
1.0157
1
0.390783
0.971375
0.667332
0.271149
1.16282
1.03354
0.95058
0.26339
0.260335
1.79645
0.161635
0.120306
0.803729
0.993505
1.04005
0.108794
1.01355
0.990476
0.914785
1
0.315716
1.06403
1.04803
1.07067
0.136169
0.994113
0.169121
0.164527
0.966839
0.922969
0.216496
2.10623
1.71377
1
0.984495
0.78358
1.1557
0.821279
0.182524
1.97429
0.932546
0.956436
0.895167
1.12411
0.862905
0.341422
1
1.03466
0.31632
0.212103
0.936969
0.613983
0.263831
0.977182
0.188757
0.971452
0.920193
0.512778
0.442151
1.14393
0.942555
1.08237
1
0.868385
1.0699
0.295592
0.466112
0.333421
0.987536
0.439657
0.631369
0.848776
0.827768
0.217166
0.75687
0.991966
1
0.947715
[truncated: 98,001 more rows]

## Sheet: Figure2d
	CK000618	CK001501	CK001502	CK001503	CK001504	CK001505	CK001506	CK001507	CK001508	CK001509	CK001510	CK001511	CK001512	CK001513	CK001514	CK001515	CK001516	CK001519	CK001520	CK001522	CK001525	CK001526	CK001527	CK001537	CK001538	CK001539	CK001540	CK479
b005252	0.12136	0.125916	0.140441	0.142874	0.147252	0.143184	0.145306	0.142387	0.198962	0.137433	0.140308	0.139955	0.140308	0.138937	0.15318	0.136282	0.139954	0.120085	0.134998	0.140492	0.229295	0.174356	0.118665	0.118852	0.120907	0.124458	0.13141	0.1396
b005345	0.103347	0.10825	0.122003	0.124766	0.120061	0.12148	0.120397	0.124057	0.120248	0.12133	0.119576	0.124914	0.119837	0.117484	0.114721	0.116364	0.11599	0.104099	0.10593	0.103707	0.111682	0.104982	0.107138	0.103511	0.10691	0.106093	0.10423	0.120434
b005257	0.1183	0.12191	0.133747	0.137164	0.132402	0.133501	0.132117	0.135943	0.132361	0.134192	0.130936	0.136877	0.129878	0.127965	0.1265	0.128779	0.126785	0.11706	0.117716	0.115164	0.122203	0.117534	0.117753	0.117315	0.121873	0.120196	0.120269	0.132768
LB	0.626221	0.339374	0.216314	0.20916	0.214061	0.212877	0.213497	0.21699	0.213835	0.210738	0.21468	0.220311	0.213497	0.21254	0.208484	0.209667	0.205611	0.328076	0.384399	0.332545	0.386423	0.330352	0.326052	0.325715	0.348312	0.335411	0.34123	0.217891
b005258	0.0879048	0.0899295	0.115956	0.118942	0.115848	0.116352	0.115812	0.118834	0.116459	0.125094	0.115164	0.119084	0.113437	0.113545	0.112106	0.111998	0.111674	0.087221	0.0878501	0.0876859	0.0898199	0.0882058	0.0873303	0.0879049	0.090613	0.0899564	0.089957	0.116999
b005346	0.0739985	0.074277	0.0971515	0.0987948	0.0979729	0.0979425	0.0979425	0.100559	0.0981859	0.0968768	0.0967559	0.0986411	0.0951738	0.0957215	0.0945348	0.0938956	0.0938047	0.0732566	0.0738594	0.0732563	0.0743235	0.0742302	0.0730243	0.0737202	0.0755989	0.0746478	0.0751583	0.0979425
b005259	0.148044	0.148551	0.166987	0.16917	0.166103	0.166155	0.166779	0.171508	0.165896	0.165583	0.164856	0.168855	0.162881	0.164129	0.16075	0.162777	0.161582	0.146478	0.149012	0.146616	0.148459	0.146846	0.145971	0.146662	0.152837	0.15044	0.150072	0.168442
b005347	0.755887	0.274875	0.306795	0.258222	0.246926	0.238448	0.361457	0.331293	0.29332	0.182518	0.256011	0.261219	0.302345	0.277633	0.245897	0.165253	0.182242	0.35319	0.230481	0.218201	0.285539	0.28894	0.21673	0.276708	0.324503	0.323731	0.288386	0.235842
b005260	0.100757	0.101069	0.124154	0.124772	0.126397	0.123999	0.124618	0.127247	0.124309	0.123535	0.123459	0.126588	0.121757	0.123884	0.119707	0.119863	0.119708	0.0997528	0.101259	0.0997843	0.100505	0.100881	0.0993141	0.0998157	0.102198	0.1027	0.102386	0.125817
b005348	0.848364	0.70815	0.689936	0.648043	0.669471	0.634104	0.667828	0.558398	0.663282	0.547884	0.584435	0.581166	0.578491	0.47944	0.533072	0.657315	0.532363	0.759728	0.687954	0.769621	0.708869	0.749198	0.660855	0.713941	0.676753	0.729073	0.671202	0.604901
b005261	0.0736066	0.0743855	0.107929	0.106283	0.107965	0.107157	0.107728	0.11001	0.107728	0.104773	0.106351	0.109036	0.10588	0.107526	0.105009	0.10417	0.104169	0.0731942	0.0738128	0.0731943	0.0729882	0.0735608	0.0721176	0.0727819	0.0738355	0.0744543	0.0758518	0.10952
b005341	0.121493	0.121645	0.132114	0.133273	0.137368	0.131701	0.132611	0.135424	0.134307	0.130336	0.129798	0.13079	0.130005	0.129054	0.127315	0.127854	0.127937	0.118851	0.120022	0.119757	0.120965	0.121456	0.119681	0.11802	0.12138	0.121343	0.119945	0.132321
b005349	0.223093	0.0730296	0.108649	0.108784	0.109126	0.10841	0.109057	0.111376	0.108921	0.106125	0.10725	0.110693	0.107421	0.109228	0.105409	0.10534	0.105511	0.0728687	0.0727536	0.0726616	0.0724776	0.0731217	0.0723625	0.0723165	0.0742032	0.0738351	0.0739043	0.111138
b005262	0.0997737	0.100843	0.121113	0.11975	0.122174	0.119863	0.121492	0.123878	0.121378	0.117477	0.119219	0.120771	0.119485	0.120431	0.116644	0.116985	0.117137	0.0990798	0.100496	0.0991143	0.0995225	0.0998994	0.0987363	0.0987051	0.102414	0.101533	0.101754	0.123386
b005350	0.101145	0.101337	0.111557	0.111596	0.112336	0.111631	0.111702	0.113393	0.111632	0.109202	0.109307	0.110398	0.108496	0.112124	0.108461	0.109025	0.10899	0.101018	0.101049	0.100089	0.100794	0.10057	0.10041	0.100122	0.102234	0.102393	0.102586	0.113076
b005351	0.112575	0.115347	0.126463	0.130166	0.126104	0.124572	0.126029	0.129221	0.125951	0.122445	0.122327	0.12213	0.122563	0.138951	0.123823	0.127251	0.123272	0.110497	0.112575	0.110566	0.110393	0.123559	0.112506	0.110462	0.113684	0.112956	0.113753	0.132885
b005253	0.0968497	0.0991297	0.122471	0.120697	0.118996	0.122731	0.121029	0.122324	0.120955	0.122693	0.118293	0.12517	0.118737	0.115297	0.114928	0.117997	0.116999	0.0970275	0.099189	0.0967611	0.10671	0.0969088	0.0998402	0.111091	0.111417	0.10058	0.104638	0.116185
b005342	0.124932	0.126822	0.139681	0.151112	0.138341	0.136666	0.136079	0.138174	0.136959	0.136959	0.134531	0.168528	0.16225	0.133442	0.128627	0.134029	0.132017	0.122928	0.124123	0.122735	0.137114	0.12578	0.128441	0.127708	0.128363	0.130251	0.129905	0.135618
b005254	0.102241	0.10513	0.126111	0.129823	0.121198	0.124611	0.123337	0.125473	0.123036	0.121986	0.121987	0.127647	0.121461	0.120486	0.116511	0.119548	0.123988	0.101743	0.101837	0.100624	0.110289	0.102799	0.101618	0.104478	0.107461	0.104198	0.105317	0.119511
b005343	0.167779	0.167627	0.218205	0.190187	0.184345	0.198048	0.190466	0.184233	0.193217	0.180807	0.17901	0.193888	0.184457	0.178842	0.173676	0.178224	0.176651	0.162825	0.165807	0.163431	0.179355	0.168385	0.167121	0.167627	0.171671	0.168992	0.168537	0.183839
b005255	0.486329	0.108881	0.216045	0.130078	0.1293	0.502106	0.525779	0.131562	0.539118	0.316482	0.283212	0.517043	0.540136	0.124073	0.215968	0.124463	0.123449	0.17003	0.12611	0.152597	0.147001	0.21275	0.250431	0.197573	0.109818	0.114565	0.177209	0.128793
b005344	0.498842	0.0869277	0.109336	0.113091	0.109101	0.107918	0.107546	0.112245	0.107749	0.109642	0.10856	0.337344	0.110217	0.106396	0.106194	0.10599	0.10572	0.416899	0.34771	0.189599	0.29715	0.281962	0.259371	0.131176	0.15502	0.301542	0.186189	0.10971
b005256	0.105605	0.107896	0.134858	0.136402	0.133192	0.135793	0.132867	0.137418	0.134533	0.135183	0.133802	0.13815	0.13177	0.127341	0.126528	0.128723	0.127137	0.107153	0.104443	0.103443	0.10854	0.105669	0.106412	0.107121	0.112896	0.10896	0.108251	0.132867
b005430	0.105194	0.106269	0.12869	0.132762	0.130646	0.12812	0.130034	0.129831	0.130075	0.124862	0.126532	0.126043	0.12588	0.127713	0.124536	0.123966	0.12474	0.104589	0.105228	0.104421	0.106269	0.105933	0.10516	0.104623	0.107611	0.106806	0.110972	0.128771
C000265	0.489113	0.389113	0.144553	0.139303	0.137928	0.139514	0.137893	0.142932	0.287697	0.135567	0.137963	0.142968	0.13747	0.321422	0.136272	0.134968	0.134367	0.367197	0.34505	0.175699	0.348866	0.317297	0.126148	0.24369	0.34073	0.236655	0.310182	0.143073
b005435	0.155529	0.161069	0.173949	0.172453	0.169944	0.173773	0.169813	0.174037	0.170121	0.168362	0.168933	0.173552	0.167041	0.170737	0.166205	0.165325	0.163389	0.154054	0.169838	0.151224	0.174183	0.151981	0.150108	0.152021	0.159555	0.156007	0.159236	0.174521
C000266	0.16813	0.17145	0.167685	0.165174	0.164211	0.166806	0.163082	0.169317	0.164128	0.162286	0.16668	0.170529	0.162495	0.16417	0.160863	0.161324	0.159943	0.167726	0.185306	0.165063	0.189184	0.163399	0.165616	0.166	0.173202	0.169494	0.16975	0.169778
b005436	0.0845361	0.0875766	0.111893	0.110595	0.110595	0.112296	0.110191	0.112124	0.109556	0.109413	0.110652	0.114287	0.109239	0.109585	0.108373	0.108085	0.106209	0.0835668	0.0909253	0.0828838	0.094186	0.0826194	0.0812092	0.082465	0.0866072	0.0849328	0.0863648	0.113682
b001995	0.652467	0.129844	0.563409	0.146358	0.142363	0.143133	0.14207	0.144709	0.57022	0.14141	0.555612	0.147053	0.140934	0.140897	0.140164	0.140493	0.137708	0.125248	0.133918	0.125346	0.141544	0.123065	0.121207	0.125998	0.130039	0.128052	0.128051	0.147639
b005437	0.12587	0.128904	0.151634	0.152697	0.149471	0.14947	0.147858	0.153444	0.153443	0.146638	0.148291	0.152656	0.146914	0.150572	0.14656	0.147819	0.144437	0.126002	0.134115	0.124353	0.14193	0.123232	0.121023	0.123496	0.12897	0.125771	0.128014	0.153955
b002030	0.69404	0.124866	0.662027	0.384884	0.136336	0.383268	0.539051	0.140134	0.56996	0.390192	0.566901	0.366035	0.517497	0.135914	0.13398	0.134754	0.131905	0.12074	0.128741	0.120865	0.136742	0.119165	0.11655	0.120866	0.125905	0.123008	0.125654	0.139185
b002033	0.627436	0.117616	0.626702	0.129369	0.478924	0.429966	0.579644	0.134601	0.59702	0.454107	0.59319	0.470417	0.472806	0.130531	0.130736	0.130462	0.128853	0.11477	0.122349	0.113601	0.126124	0.11468	0.109917	0.117885	0.118964	0.118275	0.117975	0.134737
b005438	0.142415	0.143337	0.159897	0.158468	0.158846	0.156618	0.15851	0.160445	0.159098	0.154557	0.160275	0.164142	0.157669	0.155777	0.156239	0.154389	0.152623	0.139907	0.147431	0.139025	0.151414	0.138837	0.132197	0.140275	0.142341	0.14153	0.141014	0.162433
C000241	0.135826	0.14077	0.152695	0.145932	0.140701	0.143989	0.140776	0.145185	0.1444	0.145184	0.14298	0.148285	0.140104	0.130315	0.13973	0.141112	0.139055	0.131492	0.135609	0.133009	0.153271	0.140051	0.13662	0.13727	0.145721	0.142724	0.143735	0.149855
b002245	0.136156	0.135523	0.147736	0.145447	0.147929	0.144951	0.147432	0.146631	0.147356	0.142126	0.146936	0.151134	0.14602	0.143157	0.145294	0.141592	0.141438	0.136155	0.139557	0.136225	0.142467	0.135209	0.126758	0.136822	0.134858	0.136401	0.134682	0.14999
b005439	0.378666	0.10866	0.13408	0.129188	0.135179	0.130145	0.135001	0.132697	0.143404	0.129376	0.134222	0.13773	0.133442	0.12862	0.130889	0.12745	0.12784	0.110477	0.113216	0.109092	0.11486	0.108227	0.101479	0.108544	0.108689	0.110274	0.108026	0.137413
b002263	0.443556	0.10466	0.134637	0.131928	0.137348	0.130239	0.137242	0.133582	0.135412	0.129078	0.1352	0.136748	0.134814	0.12394	0.133511	0.12855	0.131893	0.110382	0.109814	0.108183	0.442317	0.108691	0.0993606	0.43733	0.106436	0.109029	0.401306	0.137981
b005440	0.334486	0.0956093	0.113019	0.0983414	0.21296	0.274777	0.133203	0.106434	0.111172	0.102771	0.109234	0.179361	0.111665	0.0973261	0.218098	0.0984951	0.106894	0.102144	0.106539	0.114548	0.0936904	0.101922	0.117301	0.128592	0.0968329	0.157569	0.0931064	0.120281
b005431	0.134385	0.139653	0.158403	0.155687	0.151381	0.150916	0.149636	0.153359	0.154795	0.150411	0.147696	0.157548	0.147929	0.145329	0.154679	0.148006	0.147502	0.133478	0.130373	0.13327	0.153258	0.136513	0.133338	0.135082	0.141049	0.138152	0.140874	0.155377
C000259	NA	0.32166	0.338223	0.321264	0.317716	0.344692	0.321109	0.327654	0.322291	0.317161	0.305411	0.326074	0.312195	0.301466	0.323236	0.30691	0.308802	0.319214	NA	NA	NA	NA	NA	NA	NA	NA	NA	0.338855
b005432	0.122835	0.127574	0.154466	0.150114	0.151143	0.150572	0.150115	0.154236	0.152481	0.147328	0.147901	0.154235	0.146641	0.147023	0.155076	0.146755	0.146183	0.122772	0.123557	0.120607	0.138904	0.123055	0.120512	0.127232	0.12704	0.12205	0.126978	0.15374
C000260	0.473126	0.643584	0.454462	0.492381	0.428556	0.461902	0.140567	0.436446	0.475989	0.445878	0.418188	0.368734	0.345785	0.144149	0.285095	0.246008	0.136984	0.148902	0.236179	0.126898	0.146211	0.129332	0.139934	0.205144	0.157518	0.16306	0.143554	0.44309
b005433	0.789671	0.247782	0.660456	0.550331	0.652028	0.639123	0.659846	0.405499	0.600282	0.440662	0.529073	0.465139	0.496182	0.147131	0.160997	0.146787	0.145904	0.294131	0.215671	0.143183	0.183795	0.141603	0.158785	0.160331	0.142902	0.146486	0.145012	0.420477
C000263	0.15998	0.165115	0.173643	0.165644	0.168523	0.170765	0.169453	0.173431	0.170807	0.168902	0.167675	0.174699	0.180033	0.165687	0.164036	0.165137	0.164288	0.16022	0.16656	0.156127	0.17607	0.15681	0.156207	0.156811	0.166801	0.161463	0.162708	0.173092
b005434	0.184954	0.195776	0.221477	0.216621	0.217794	0.221366	0.217124	0.224324	0.218407	0.215896	0.215114	0.224994	0.21411	0.213217	0.212156	0.21065	0.211319	0.182119	0.197713	0.178763	0.212314	0.182875	0.180701	0.179472	0.190152	0.185899	0.185994	0.222091
b005263	0.104606	0.108806	0.132987	0.132541	0.134002	0.133636	0.134367	0.133271	0.135017	0.132134	0.129983	0.132622	0.129698	0.128887	0.129293	0.129333	0.129861	0.104509	0.146986	0.104638	0.108678	0.106113	0.106562	0.285383	0.109864	0.107075	0.280926	0.136599
b005355	0.154549	0.158828	0.183535	0.170026	0.171698	0.176202	0.172041	0.174357	0.17247	0.168353	0.16964	0.172426	0.168268	0.172686	0.168482	0.167324	0.167753	0.151928	0.168965	0.152352	0.17475	0.150155	0.14973	0.14946	0.156554	0.15212	0.154819	0.175214
b005268	0.128557	0.132975	0.175448	0.171896	0.17318	0.176435	0.171466	0.17425	0.173736	0.1686	0.170655	0.174162	0.169584	0.171254	0.169585	0.169028	0.166931	0.127821	0.142451	0.127053	0.147731	0.126669	0.125644	0.125772	0.133103	0.130286	0.132015	0.172067
b005356	0.160639	0.166306	0.164041	0.159404	0.166501	0.169082	0.164525	0.168477	0.167872	0.161823	0.16767	0.167991	0.163477	0.16267	0.158435	0.158275	0.156339	0.155366	0.171618	0.154461	0.183031	0.158907	0.152532	0.156153	0.161544	0.156822	0.161033	0.161743
b005269	0.136391	0.143417	0.166306	0.163816	0.164936	0.167553	0.1634	0.167636	0.165808	0.160161	0.165933	0.166596	0.163068	0.165726	0.16286	0.161614	0.162819	0.137733	0.152314	0.138721	0.156446	0.136603	0.136462	0.136673	0.145218	0.140557	0.142782	0.169256
b005357	0.135907	0.14328	0.161936	0.161813	0.163754	0.16487	0.161028	0.165159	0.164209	0.158841	0.162143	0.164331	0.160862	0.164333	0.161314	0.160284	0.160367	0.139015	0.152859	0.141003	0.158281	0.265923	0.13775	0.138979	0.146467	0.141943	0.145593	0.16772
b005270	0.090372	0.0947677	0.131686	0.127207	0.12979	0.132013	0.130346	0.132831	0.130901	0.128089	0.129691	0.132143	0.129005	0.129724	0.128056	0.128155	0.127894	0.0925459	0.102307	0.0947675	0.104851	0.0924988	0.0909625	0.0918604	0.0976273	0.0947912	0.0966343	0.131883
b005358	0.144341	0.148026	0.155666	0.153462	0.156648	0.158264	0.155745	0.159051	0.15728	0.153776	0.15917	0.159601	0.154249	0.154918	0.152556	0.15291	0.152716	0.144006	0.159043	0.147654	0.163807	0.145234	0.141475	0.14516	0.151041	0.146462	0.148994	0.156729
b005271	0.124549	0.123515	0.137295	0.133472	0.136392	0.138269	0.135106	0.141988	0.137504	0.134689	0.138373	0.139067	0.133194	0.136496	0.13375	0.133298	0.13521	0.119563	0.131176	0.120444	0.135645	0.120201	0.116614	0.118134	0.124183	0.121812	0.121813	0.14251
b005359	0.257393	0.122742	0.131199	0.12714	0.131702	0.132742	0.13036	0.134855	0.13254	0.144752	0.176653	0.145825	0.159946	0.129588	0.127576	0.12771	0.128046	0.118153	0.130733	0.119742	0.135877	0.120079	0.116343	0.118241	0.123936	0.121089	0.120783	0.14304
b005272	0.127476	0.121313	0.16214	0.156773	0.162099	0.162345	0.160214	0.165253	0.162713	0.15669	0.160256	0.163695	0.159682	0.159271	0.157798	0.156896	0.156077	0.117826	0.128799	0.118307	0.131295	0.117826	0.113497	0.117225	0.122456	0.120742	0.120381	0.182213
b005352	0.204722	0.151714	0.554773	0.163291	0.159643	0.158577	0.442112	0.160585	0.474254	0.313012	0.394843	0.446621	0.478848	0.151894	0.153698	0.155628	0.154559	0.147312	0.145932	0.144291	0.166375	0.144664	0.145857	0.153542	0.148842	0.145596	0.150035	0.161405
b005360	0.14967	0.13732	0.154526	0.146387	0.152648	0.153939	0.152295	0.15531	0.154018	0.148223	0.151591	0.155699	0.150378	0.150612	0.150377	0.148734	0.148577	0.13565	0.14908	0.136381	0.148767	0.134537	0.130258	0.135859	0.138851	0.138781	0.137773	0.171434
b005273	0.108154	0.103174	0.130862	0.123156	0.130264	0.127873	0.131825	0.130629	0.129832	0.125648	0.128338	0.130595	0.127574	0.12857	0.127075	0.126313	0.126046	0.102479	0.113646	0.103573	0.109612	0.100996	0.0980804	0.100683	0.105187	0.104876	0.103495	0.139502
b005361	0.083393	0.0831553	0.106494	0.0992782	0.106167	0.1048	0.169746	0.107561	0.106112	0.102258	0.10428	0.106412	0.102969	0.103679	0.105182	0.102886	0.103461	0.0851414	0.0903654	0.0863286	0.0880775	0.0834361	0.0795933	0.0835871	0.085422	0.0858965	0.0837383	0.107233
b005274	0.0807476	0.0766553	0.104868	0.089821	0.104733	0.09833	0.104976	0.101735	0.102248	0.0957371	0.103085	0.102949	0.101869	0.0949537	0.101032	0.0963585	0.0995731	0.0802384	0.0783656	0.0800554	0.072889	0.0783794	0.0698548	0.0770014	0.0768587	0.0795463	0.075108	0.107596
b005362	0.106714	0.104694	0.120128	0.120275	0.11987	0.119209	0.120238	0.121966	0.120128	0.116267	0.116671	0.117553	0.116304	0.118987	0.116892	0.117958	0.116929	0.105541	0.110658	0.105247	0.104595	0.105085	0.105084	0.105964	0.107464	0.107757	0.107594	0.121084
b005264	0.146697	0.151383	0.194306	0.300755	0.305012	0.272366	0.280259	0.162775	0.220794	0.339351	0.41766	0.30778	0.338029	0.18641	0.403072	0.238726	0.314681	0.273491	0.381144	0.143829	0.170088	0.147097	0.142702	0.143864	0.16642	0.147859	0.238624	0.166411
b005265	0.885114	0.628691	0.426931	0.152398	0.156534	0.156687	0.567154	0.153287	0.428709	0.151973	0.153094	0.476326	0.608973	0.148495	0.380319	0.150041	0.668224	0.786308	0.788768	0.657719	0.714519	0.735306	0.121219	0.655094	0.442046	0.728627	0.656056	0.157732
b005353	0.975804	0.681058	0.898287	0.957051	0.953221	0.946756	0.922242	0.896829	0.897194	0.85432	0.836659	0.861234	0.871963	0.109508	0.630237	0.558454	0.560014	0.511224	0.662063	0.638184	0.63969	0.649429	0.288613	0.60108	0.585246	0.606398	0.583951	0.827593
b005266	0.122967	0.108105	0.157664	0.160737	0.129049	0.132154	0.134427	0.127961	0.176708	0.135611	0.140861	0.139931	0.132154	0.126233	0.131418	0.123352	0.151518	0.100462	0.11415	0.104183	0.123542	0.105357	0.123641	0.105732	0.110279	0.107828	0.109379	0.134683
b005354	0.990739	0.107037	0.130852	0.125794	0.130595	0.133043	0.126857	0.13053	0.128533	0.128403	0.126048	0.884678	0.881359	0.127082	0.876526	0.12473	0.125278	0.103778	0.109209	0.967882	0.974888	0.961546	0.114251	0.954972	0.969448	0.981977	0.947556	0.133108
b005267	0.983083	0.109202	0.141228	0.13577	0.138687	0.141675	0.138035	0.139924	0.138516	0.135596	0.136421	0.142498	0.135014	0.136284	0.141743	0.132919	0.134327	0.104135	0.1144	0.103979	0.119707	0.103407	0.100444	0.112215	0.115828	0.11466	0.11796	0.142567
b002506	0.54543	0.254239	0.355348	0.115742	0.161939	0.298624	0.119496	0.121579	0.280937	0.117033	0.147773	0.122047	0.118001	0.122723	0.214296	0.116915	0.118118	0.28413	0.164984	0.103011	0.235399	0.0933338	0.18802	0.0969716	0.116885	0.104946	0.106252	0.120934
b005445	0.146621	0.15283	0.180122	0.173016	0.177827	0.180475	0.177518	0.178886	0.177694	0.174031	0.175664	0.179988	0.174781	0.187713	0.176193	0.174782	0.172707	0.145544	0.166474	0.146101	0.17112	0.14532	0.1448	0.145023	0.153127	0.149077	0.151603	0.181755
b005446	0.0929208	0.0809755	0.104376	0.102434	0.103133	0.103625	0.101812	0.103444	0.103728	0.10101	0.104143	0.104012	0.103159	0.108545	0.103001	0.102227	0.101398	0.079541	0.0909951	0.0805452	0.0921629	0.0794591	0.0789265	0.0794796	0.0836392	0.0814057	0.0822459	0.117918
b002507	0.666325	0.380612	0.136822	0.132478	0.137535	0.136923	0.137127	0.138688	0.622043	0.134073	0.137568	0.13828	0.392854	0.142794	0.697307	0.1356	0.136923	0.114393	0.129291	0.622146	0.524924	0.653512	0.112911	0.363011	0.226579	0.116774	0.662631	0.166209
b005447	0.184283	0.155784	0.175463	0.169439	0.175507	0.176904	0.175201	0.175551	0.174983	0.17018	0.173892	0.176029	0.1759	0.184588	0.171665	0.17236	0.171403	0.152168	0.175238	0.155234	0.177758	0.152993	0.151971	0.154251	0.161445	0.156608	0.158221	0.231958
b002508	0.63587	0.337704	0.285862	0.113223	0.117417	0.478115	0.116983	0.265121	0.117649	0.113482	0.120946	0.120396	0.397579	0.121554	0.245392	0.114727	0.114033	0.246488	0.201045	0.0939687	0.246112	0.0938275	0.172122	0.185654	0.154731	0.0952392	0.108207	0.174347
b005448	0.126702	0.0894507	0.128285	0.124906	0.130362	0.128545	0.127928	0.130072	0.127115	0.124971	0.137576	0.129259	0.12718	0.131534	0.125134	0.124777	0.125654	0.0858193	0.0975159	0.0872454	0.09961	0.0877352	0.0858413	0.0875124	0.091144	0.0875346	0.0887826	0.237306
b002510	1.00486	0.686801	0.84686	0.756307	0.759192	0.709135	0.74156	0.672406	0.743485	0.651792	0.692233	0.611676	0.662147	0.571923	0.649598	0.586993	0.618135	0.793082	0.733974	0.782307	0.723413	0.772772	0.73217	0.746136	0.729132	0.753671	0.704753	1.0311
b005449	0.18927	0.140806	0.151352	0.142873	0.151347	0.150854	0.150623	0.153728	0.149703	0.146482	0.159064	0.15254	0.148015	0.153884	0.148705	0.148168	0.146902	0.138637	0.151651	0.139952	0.154246	0.139312	0.13405	0.138779	0.143544	0.141624	0.141374	0.229196
b002301	0.09833	0.100275	0.122559	0.122234	0.1184	0.120494	0.117545	0.120701	0.133148	0.11781	0.1166	0.119756	0.132793	0.115716	0.11604	0.114558	0.116423	0.0982574	0.103649	0.0946606	0.111579	0.0986992	0.0984776	0.0985732	0.103945	0.101334	0.103674	0.121969
b002511	0.182624	0.150647	0.172775	0.162415	0.172085	0.170789	0.172171	0.175236	0.171739	0.166516	0.172473	0.174328	0.169494	0.17869	0.169796	0.166904	0.167249	0.151063	0.164686	0.150913	0.163476	0.149058	0.144366	0.148074	0.154545	0.152653	0.151442	0.220913
b005450	0.171882	0.15698	0.181797	0.169504	0.182586	0.179663	0.181844	0.183235	0.181844	0.175302	0.179246	0.181518	0.176695	0.187689	0.178411	0.175952	0.174746	0.160453	0.174832	0.161746	0.166673	0.156052	0.151327	0.156617	0.161261	0.160211	0.159418	0.194461
b002512	0.134289	0.133011	0.15492	0.14073	0.154532	0.151236	0.155112	0.154997	0.154028	0.144685	0.151624	0.154453	0.149867	0.154881	0.151818	0.149647	0.149647	0.138329	0.147721	0.140643	0.138605	0.135223	0.128073	0.133805	0.138882	0.13826	0.135221	0.155152
b005451	0.108881	0.10199	0.126109	0.107685	0.126075	0.11883	0.126824	0.1213	0.122827	0.112854	0.123737	0.122859	0.122502	0.118343	0.121625	0.116686	0.118895	0.109905	0.103041	0.10866	0.0964268	0.106169	0.0930223	0.105477	0.101879	0.106224	0.0972293	0.126824
b002513	0.0932977	0.0887643	0.111442	0.111237	0.111773	0.110735	0.111505	0.111505	0.111907	0.10722	0.108291	0.109429	0.107187	0.107588	0.107756	0.107522	0.108024	0.088167	0.0885197	0.0896603	0.0895518	0.0897689	0.0890359	0.0886557	0.0907194	0.0914795	0.0910451	0.112945
b005441	0.143273	0.145181	0.180469	0.17459	0.17642	0.173067	0.173807	0.173546	0.174721	0.169453	0.169366	0.173458	0.168757	0.171761	0.169714	0.168974	0.172675	0.142914	0.140574	0.141474	0.164255	0.143993	0.144209	0.148132	0.149176	0.143957	0.146728	0.176289
b002503	0.0845497	0.0874445	0.102792	0.10065	0.101881	0.100478	0.100724	0.10102	0.102004	0.0963167	0.097499	0.0997385	0.0965631	0.100084	0.0970554	0.0962924	0.0977702	0.0838194	0.0817363	0.0834833	0.0985282	0.0855487	0.082236	0.0827991	0.0876733	0.0846735	0.0859863	0.101881
b005442	0.152998	0.161618	0.200918	0.194964	0.195891	0.198722	0.198721	0.199209	0.199453	0.193694	0.192816	0.202283	0.193451	0.197257	0.193402	0.19306	0.190522	0.156595	0.165217	0.156595	0.187243	0.159839	0.155489	0.156437	0.163793	0.158178	0.159047	0.196135
b002504	0.181157	0.155096	0.73537	0.643245	0.593044	0.533941	0.560986	0.549233	0.562787	0.459238	0.52492	0.412072	0.479254	0.159502	0.303321	0.209504	0.279876	0.122048	0.224929	0.121592	0.192123	0.123688	0.126149	0.121228	0.133165	0.12302	0.125146	0.702468
b005443	0.157933	0.167714	0.18239	0.179032	0.180712	0.182302	0.179518	0.180843	0.180755	0.174258	0.177087	0.182654	0.173816	0.176203	0.178501	0.173064	0.173198	0.159623	0.178661	0.160308	0.186267	0.160146	0.15761	0.159937	0.168236	0.161475	0.165862	0.182346
b002505	0.147736	0.150656	0.174706	0.169083	0.172086	0.175045	0.173523	0.172888	0.173903	0.167984	0.172128	0.176862	0.174156	0.171789	0.174368	0.167687	0.168069	0.144186	0.167352	0.145573	0.167064	0.14568	0.143517	0.141893	0.151558	0.147086	0.150152	0.175125
b005444	0.112796	0.115489	0.139295	0.132559	0.137391	0.139601	0.13756	0.137798	0.137628	0.134159	0.136301	0.140144	0.134669	0.13773	0.136574	0.134261	0.131982	0.108658	0.123681	0.109547	0.126624	0.110879	0.108853	0.107492	0.114101	0.110685	0.113545	0.138274
b005275	0.108972	0.0838308	0.110293	0.109954	0.107171	0.113042	0.106152	0.107849	0.107884	0.114026	0.106255	0.104626	0.104082	0.106288	0.109037	0.109648	0.105779	0.0837262	0.0873404	0.0825476	0.0851405	0.08205	0.093023	0.249685	0.09064	0.0885195	0.0898273	0.11389
b005367	0.480985	0.202062	0.245301	0.225773	0.229995	0.236329	0.230992	0.233749	0.234218	0.22548	0.226242	0.236386	0.228647	0.257968	0.233221	0.226653	0.224131	0.271125	0.225503	0.194567	0.227819	0.195121	0.195626	0.194265	0.203118	0.196127	0.201965	0.399472
b005280	0.224052	0.135713	0.164506	0.156046	0.163689	0.162013	0.162299	0.163035	0.162013	0.160501	0.159479	0.165036	0.160215	0.175215	0.160706	0.158499	0.156454	0.129474	0.151826	0.130775	0.149691	0.129507	0.127706	0.127306	0.134508	0.130041	0.134045	0.298604
b005368	0.199832	0.115441	0.144115	0.136908	0.151396	0.150814	0.150194	0.15267	0.151906	0.147792	0.151359	0.152778	0.148484	0.15551	0.142805	0.140803	0.138801	0.103333	0.122086	0.10628	0.12779	0.110171	0.102146	0.103442	0.108712	0.104956	0.107064	0.283244
b005369	0.262943	0.142976	0.169335	0.16487	0.169722	0.16822	0.169635	0.16839	0.170021	0.16414	0.167704	0.170106	0.167017	0.185564	0.168004	0.164827	0.165857	0.140339	0.161326	0.140447	0.164145	0.140628	0.145939	0.139508	0.146299	0.157787	0.14937	0.357003
b005281	0.241098	0.122834	0.147456	0.14375	0.145884	0.14607	0.147456	0.146932	0.145771	0.144012	0.145322	0.148502	0.143713	0.164976	0.144124	0.142627	0.14491	0.119315	0.139751	0.122309	0.140615	0.121197	0.11879	0.120025	0.128483	0.12234	0.124563	0.333283
b005370	0.286584	0.131724	0.155894	0.151222	0.156215	0.154763	0.157827	0.157585	0.157464	0.154846	0.157869	0.159356	0.154041	0.178728	0.153477	0.152511	0.155007	0.127197	0.148402	0.129893	0.149501	0.130759	0.126231	0.128994	0.133586	0.130492	0.132024	0.369578
b005282	0.272764	0.126387	0.144946	0.137504	0.147339	0.143151	0.149845	0.145357	0.14618	0.143749	0.150705	0.148273	0.144086	0.163457	0.145095	0.141244	0.142964	0.122923	0.141069	0.125561	0.141895	0.125656	0.12162	0.124162	0.128548	0.127308	0.127054	0.341909
b005371	0.39655	0.135313	0.149918	0.141044	0.150808	0.147873	0.151808	0.151268	0.150689	0.145211	0.157363	0.151807	0.148722	0.164964	0.146793	0.144208	0.146716	0.134447	0.151184	0.135868	0.150352	0.136006	0.13022	0.137462	0.138986	0.137254	0.136145	0.336138
b005283	0.250353	0.143182	0.185177	0.173085	0.187795	0.181844	0.188176	0.185652	0.186556	0.178321	0.195983	0.188126	0.185653	0.20298	0.180892	0.179702	0.182511	0.141065	0.15549	0.140957	0.152779	0.142909	0.13492	0.139873	0.144608	0.142511	0.141752	0.343791
b005363	0.153184	0.153185	0.187749	0.19084	0.184907	0.188281	0.18273	0.186254	0.189632	0.186881	0.177132	0.182633	0.176695	0.184228	0.183406	0.181176	0.180269	0.149163	0.151223	0.149084	0.167118	0.153503	0.151712	0.151552	0.158957	0.157047	0.157922	0.191177
b005372	0.168359	0.126683	0.143098	0.133023	0.143464	0.139727	0.146139	0.143904	0.141669	0.137419	0.147421	0.141595	0.144161	0.155407	0.138335	0.13643	0.140094	0.128138	0.141434	0.130255	0.13611	0.129263	0.122912	0.126319	0.129957	0.128403	0.128468	0.181785
b005284	0.218233	0.177903	0.180703	0.167972	0.180889	0.177998	0.185832	0.183641	0.181868	0.170677	0.181123	0.180888	0.187792	0.191382	0.177112	0.172262	0.176739	0.171469	0.223728	0.209591	0.216686	0.207404	0.197643	0.204417	0.208204	0.207617	0.204523	0.190404
b005373	0.100748	0.0986672	0.331219	0.113317	0.361368	0.122112	0.35846	0.125984	0.274054	0.116303	0.249967	0.125064	0.238546	0.12976	0.123883	0.119093	0.121587	0.102222	0.106251	0.10267	0.0958486	0.100879	0.0951653	0.101116	0.101143	0.101511	0.0974034	0.323149
b005285	0.122406	0.112464	0.13602	0.115938	0.13691	0.126514	0.137053	0.129397	0.129682	0.117362	0.133279	0.130144	0.132565	0.129932	0.130537	0.124235	0.128579	0.12194	0.111099	0.120542	0.104356	0.116938	0.102957	0.114297	0.112029	0.116658	0.105413	0.141967
b005276	0.11189	0.115214	0.151897	0.152696	0.148778	0.150223	0.147788	0.14851	0.152734	0.146437	0.144287	0.149347	0.145352	0.152125	0.144172	0.145238	0.144896	0.112233	0.113179	0.110799	0.126137	0.112864	0.111545	0.11209	0.117794	0.114641	0.117795	0.152468
b005364	0.619352	0.148732	0.169904	0.17253	0.440882	0.319374	0.408243	0.339459	0.429286	0.365611	0.43209	0.389471	0.408592	0.178131	0.16426	0.168896	0.167017	0.145318	0.149032	0.144455	0.165129	0.147269	0.144568	0.145355	0.15466	0.150007	0.151021	0.17428
b005277	0.131092	0.135111	0.149971	0.146363	0.148731	0.145461	0.149107	0.147302	0.148393	0.146325	0.146476	0.149068	0.145762	0.153317	0.143882	0.144068	0.142604	0.131661	0.132163	0.130757	0.150518	0.132934	0.129048	0.129919	0.134642	0.131393	0.136016	0.148092
b005365	0.248639	0.115621	0.988775	0.234167	0.197215	0.312781	0.339973	0.207404	0.191369	0.191583	0.18335	0.241295	0.359716	0.144863	0.137094	0.135882	0.134991	0.111997	0.121391	0.112577	0.128755	0.11507	0.111939	0.112873	0.115187	0.112867	0.116087	0.138413
b005278	0.136585	0.144666	0.211393	0.205508	0.204368	0.203388	0.207261	0.207261	0.203852	0.201116	0.20158	0.208499	0.200444	0.216351	0.204472	0.200857	0.200134	0.14077	0.160359	0.140734	0.161044	0.143151	0.138677	0.140589	0.146325	0.143331	0.146578	0.214956
b005366	0.142506	0.129389	0.155768	0.151657	0.152001	0.150926	0.152501	0.153001	0.151041	0.149312	0.149773	0.154767	0.149197	0.16153	0.152347	0.14962	0.150811	0.127018	0.146787	0.12939	0.147051	0.129983	0.126293	0.127479	0.132982	0.13229	0.131268	0.186316
b005279	0.12679	0.115837	0.143197	0.137661	0.139483	0.139133	0.138538	0.140885	0.139693	0.135909	0.137101	0.141584	0.135804	0.151466	0.137311	0.136014	0.134543	0.110789	0.127817	0.11096	0.130042	0.111986	0.111358	0.109732	0.115209	0.113127	0.116093	0.206155
b005452	0.0817872	0.0825037	0.105328	0.10593	0.105128	0.104992	0.104525	0.105061	0.105429	0.102318	0.102418	0.101582	0.101047	0.104358	0.101381	0.101654	0.10215	0.0826895	0.0835659	0.0824241	0.0823447	0.0823178	0.086008	0.0827162	0.0860614	0.0841763	0.0856628	0.105362
b002517	0.16375	0.0963135	0.119655	0.111541	0.117299	0.115467	0.115002	0.11887	0.116398	0.11381	0.115496	0.118258	0.114565	0.133064	0.115874	0.113025	0.115264	0.0931902	0.109572	0.0928564	0.110431	0.0935003	0.0933094	0.0928317	0.0974824	0.0945015	0.0966002	0.234365
b005457	0.214284	0.110257	0.132006	0.124542	0.130189	0.130123	0.130453	0.13184	0.130585	0.129495	0.127844	0.131311	0.128802	0.144952	0.13019	0.126226	0.128142	0.105454	0.124091	0.105701	0.122472	0.107101	0.104466	0.104109	0.110532	0.106552	0.108583	0.264638
b002518	0.325744	0.159469	0.182739	0.174492	0.183685	0.182153	0.183776	0.183866	0.182875	0.176881	0.178278	0.184767	0.181253	0.201802	0.181521	0.176476	0.179359	0.155513	0.183884	0.156897	0.177395	0.15662	0.153336	0.15476	0.161447	0.157332	0.15939	0.38346
b005458	0.297624	0.146873	0.15498	0.150754	0.155294	0.15415	0.155927	0.154308	0.154861	0.15186	0.154466	0.158296	0.154308	0.179342	0.157743	0.15344	0.15494	0.138974	0.168051	0.140548	0.165964	0.142156	0.139596	0.139961	0.148922	0.14574	0.147459	0.359513
b002519	0.276947	0.127013	0.148078	0.140165	0.14749	0.145502	0.146422	0.14425	0.165448	0.141895	0.14506	0.148297	0.144508	0.25424	0.146716	0.141675	0.230358	0.346704	0.485961	0.124929	0.1466	0.128324	0.342759	0.123037	0.131373	0.375136	0.286981	0.397056
b005459	0.254031	0.117161	0.136955	0.134094	0.13678	0.13535	0.136781	0.136711	0.135733	0.135071	0.136222	0.137303	0.13542	0.156495	0.136221	0.132314	0.138206	0.114507	0.136783	0.116535	0.134516	0.117549	0.113016	0.113821	0.12226	0.127717	0.118443	0.325829
b002520	0.250933	0.110653	0.124018	0.119018	0.12386	0.122005	0.124646	0.12408	0.122221	0.120841	0.125841	0.125619	0.12188	0.141312	0.123011	0.120999	0.123577	0.109222	0.12917	0.111102	0.128637	0.111298	0.107118	0.107763	0.114469	0.112533	0.111859	0.297843
b005460	0.249028	0.113679	0.142804	0.135059	0.14546	0.141033	0.145386	0.144316	0.14335	0.139373	0.145091	0.145642	0.145313	0.164786	0.142804	0.1386	0.144759	0.110222	0.129702	0.113391	0.126531	0.111604	0.109098	0.110221	0.115293	0.113391	0.112671	0.329681
b002521	0.412056	0.125128	0.151033	0.134864	0.153114	0.141542	0.146945	0.159537	0.153624	0.139973	0.157603	0.147783	0.151728	0.199722	0.160303	0.142529	0.145923	0.127417	0.140443	0.122415	0.13724	0.123117	0.121622	0.120219	0.130499	0.1276	0.126045	0.323674
b002522	0.193427	0.149656	0.197102	0.178346	0.192743	0.184777	0.198619	0.193331	0.19147	0.181628	0.192058	0.189167	0.223055	0.368882	0.255227	0.182704	0.204349	0.154018	0.165385	0.154758	0.156858	0.155068	0.143854	0.151525	0.155886	0.151057	0.150668	0.236374
b005461	0.122371	0.571248	0.149148	0.136221	0.148152	0.639636	0.631962	0.188469	0.47652	0.499425	0.549178	0.256405	0.640823	0.157933	0.592718	0.140824	0.144161	0.119358	0.125975	0.197583	0.175525	0.194445	0.183976	0.184069	0.733543	0.637547	0.116748	0.152026
b003350	0.94688	1.00111	1.02552	0.93925	1.05014	1.0278	1.00687	1.01085	1.02238	0.946243	0.964438	0.949213	0.962232	0.967292	0.978787	0.952508	0.97633	0.977461	1.00542	0.922305	0.986574	0.943184	0.962827	1.00787	0.984943	1.06058	0.92931	1.10751
b005462	0.139564	0.122728	0.158761	0.138216	0.161532	0.149602	0.158213	0.145778	0.148256	0.133385	0.153424	0.153465	0.153466	0.151492	0.150188	0.141997	0.151786	0.138336	0.122403	0.13783	0.11702	0.134832	0.117454	0.131833	0.121139	0.133314	0.119188	0.164432
b003351	1.0511	0.100937	0.517546	0.698667	0.715272	0.765853	0.986301	0.297843	0.42588	0.74316	1.13745	0.969901	1.08317	0.128681	0.129849	0.129768	0.129165	0.10159	0.102492	0.101743	0.101809	0.101404	0.105417	0.101932	0.10548	0.104826	0.106444	0.431475
b005453	0.133885	0.134743	0.169816	0.165916	0.164363	0.162141	0.162812	0.163189	0.165412	0.162141	0.160589	0.164572	0.161134	0.168096	0.158995	0.158744	0.159121	0.132653	0.13279	0.13125	0.147677	0.134705	0.131729	0.133646	0.139156	0.134878	0.137924	0.168138
b002514	0.925415	0.128716	0.749369	0.687735	0.714369	0.623673	0.708327	0.603539	0.697945	0.663485	0.665419	0.626591	0.682386	0.149354	0.136119	0.135626	0.136963	0.127133	0.126422	0.126842	0.142774	0.129234	0.125064	0.127908	0.133855	0.12988	0.132109	0.727476
b005454	0.19555	0.193084	0.189619	0.187814	0.187624	0.183113	0.186389	0.185724	0.185202	0.184204	0.182637	0.187148	0.182638	0.202582	0.184061	0.181783	0.186579	0.182542	0.19339	0.19324	0.221112	0.197158	0.194847	0.195902	0.198865	0.1956	0.202631	0.185202
b002515	0.149274	0.121797	0.174985	0.154827	0.167772	0.153111	0.175492	0.154476	0.185474	0.174674	0.187618	0.158569	0.215962	0.167694	0.151474	0.150617	0.154242	0.120534	0.122444	0.121428	0.136691	0.123617	0.12075	0.120904	0.125714	0.121027	0.124727	0.173854
b005455	0.0982731	0.0775161	0.10928	0.105436	0.105382	0.106214	0.106188	0.107398	0.105489	0.104767	0.108097	0.107827	0.104307	0.118017	0.106269	0.105274	0.105005	0.0757655	0.0830843	0.0763556	0.0878456	0.0777338	0.0758442	0.0756671	0.0789923	0.0765916	0.078933	0.162078
b002516	0.171152	0.10103	0.112576	0.108292	0.110033	0.110005	0.110392	0.111387	0.109397	0.107794	0.11136	0.112796	0.108928	0.124157	0.111415	0.108596	0.109646	0.0976296	0.115685	0.0989055	0.115635	0.100781	0.0971293	0.102431	0.103131	0.103582	0.101706	0.208098
b005456	0.244064	0.151532	0.158477	0.151341	0.15483	0.154478	0.153224	0.156321	0.153616	0.153145	0.153341	0.157967	0.151498	0.174374	0.154949	0.151381	0.150479	0.14397	0.167677	0.143744	0.172079	0.145964	0.145136	0.144196	0.150856	0.146904	0.150856	0.301976
b005286	0.116429	0.113745	0.139617	0.140081	0.139533	0.138649	0.138311	0.141008	0.138606	0.141935	0.134392	0.133971	0.13397	0.134307	0.13317	0.139575	0.134434	0.113779	0.118493	0.111714	0.1187	0.114811	0.121004	0.113091	0.11894	0.115156	0.118836	0.140544
b005378	0.354113	0.174988	0.184088	0.172805	0.176847	0.179424	0.176803	0.180623	0.175648	0.17507	0.180267	0.179778	0.178002	0.201991	0.179379	0.176137	0.186131	0.16922	0.193241	0.168789	0.19479	0.170552	0.169478	0.172147	0.178389	0.172449	0.174041	0.408377
b005291	0.2762	0.141388	0.1537	0.14396	0.151236	0.15008	0.148736	0.1537	0.150117	0.149147	0.151983	0.152952	0.151087	0.168439	0.15243	0.147207	0.158028	0.134472	0.160229	0.134778	0.15907	0.138049	0.13454	0.133995	0.141251	0.138662	0.139684	0.351805
b005379	0.278337	0.131657	0.140747	0.133499	0.137378	0.137718	0.136425	0.139726	0.136459	0.135302	0.136527	0.138976	0.136391	0.152147	0.139318	0.135813	0.145545	0.126951	0.150678	0.128208	0.148674	0.130304	0.127918	0.127821	0.135268	0.129239	0.132592	0.316816
b005292	0.298341	0.13957	0.160267	0.151943	0.15306	0.154139	0.154564	0.151904	0.15306	0.151364	0.155643	0.155487	0.152713	0.174838	0.157685	0.159112	0.164161	0.132146	0.160998	0.133799	0.155903	0.135588	0.134508	0.13407	0.143687	0.138861	0.139401	0.386177
b005380	0.213059	0.100599	0.427781	0.439192	0.157065	0.11062	0.142778	0.109655	0.328716	0.10844	0.11142	0.113984	0.109296	0.42414	0.114012	0.391873	0.446396	0.539313	0.653056	0.181075	0.108246	0.100078	0.507339	0.0928331	0.0988216	0.537749	0.514286	0.621222
b005293	0.295274	0.131447	0.132544	0.125428	0.130337	0.130634	0.132742	0.129612	0.129514	0.127735	0.132973	0.130567	0.131128	0.147074	0.133136	0.128328	0.136696	0.125253	0.149739	0.128237	0.145407	0.129233	0.124772	0.124323	0.132891	0.129297	0.130548	0.337638
b005381	0.274524	0.130471	0.158013	0.145073	0.156922	0.156103	0.157156	0.157117	0.155207	0.149516	0.156298	0.153725	0.156416	0.175163	0.15692	0.151153	0.163743	0.130737	0.146577	0.131336	0.142625	0.132962	0.126984	0.128047	0.133427	0.132298	0.131102	0.357303
b005294	0.206012	0.130916	0.158252	0.146181	0.156168	0.155225	0.156915	0.156679	0.156836	0.148383	0.157426	0.156127	0.15845	0.172799	0.1566	0.152748	0.161869	0.131671	0.142586	0.133244	0.137604	0.131572	0.124984	0.128032	0.133113	0.131769	0.129507	0.301758
b005374	0.149478	0.15187	0.230303	0.165971	0.159418	0.160524	0.157616	0.163922	0.163186	0.159909	0.156388	0.157943	0.155528	0.157289	0.156675	0.160033	0.15692	0.149439	0.17189	0.144577	0.201329	0.14982	0.146933	0.146363	0.153466	0.149896	0.152479	0.201351
b005382	0.227342	0.207326	0.179606	0.105175	0.11419	0.143142	0.183535	0.114334	0.114884	0.14005	0.147736	0.198155	0.201913	0.47322	0.164061	0.203766	0.171198	0.176576	0.148069	0.0925434	0.0971881	0.183075	0.0986985	0.217048	0.0913769	0.0912392	0.136835	0.445577
b005295	0.0950417	0.0932033	0.121211	0.110488	0.120846	0.118622	0.121912	0.121029	0.12042	0.111951	0.122126	0.11853	0.120785	0.126878	0.119871	0.114936	0.117404	0.0963308	0.0970231	0.0977155	0.0905771	0.0969513	0.0890253	0.0932989	0.0946119	0.0943253	0.0921051	0.122125
b005383	0.106301	0.100841	0.133039	0.116884	0.132099	0.127464	0.1322	0.131461	0.130521	0.120041	0.130353	0.128773	0.129581	0.132502	0.130118	0.122964	0.129109	0.148927	0.100258	0.106885	0.0968112	0.105984	0.0953263	0.102802	0.100735	0.103756	0.0980041	0.137943
b005296	0.11747	0.107405	0.138549	0.118812	0.14022	0.12845	0.139011	0.132219	0.131579	0.116962	0.135171	0.131578	0.134815	0.133819	0.130974	0.120341	0.12973	0.116153	0.10328	0.11706	0.098862	0.114544	0.0969308	0.109424	0.0999444	0.111121	0.0992424	0.14278
b005384	0.131288	0.125257	0.148941	0.151629	0.151446	0.149761	0.149534	0.153222	0.149578	0.149806	0.14516	0.147164	0.144614	0.147301	0.145707	0.145799	0.144898	0.124761	0.124266	0.123197	0.132163	0.123884	0.12747	0.123006	0.127318	0.125829	0.129035	0.149761
b005287	0.208387	0.100595	0.127156	0.119871	0.118617	0.118437	0.120916	0.118766	0.118975	0.115302	0.116437	0.117182	0.115212	0.120468	0.115421	0.116041	0.114436	0.180779	0.207774	0.0963851	0.103581	0.0980987	0.0966789	0.114228	0.101109	0.0980006	0.100497	0.121364
b005375	0.699097	0.184447	0.709451	0.177985	0.436113	0.276914	0.418225	0.360605	0.410159	0.40695	0.400013	0.342242	0.38315	0.184625	0.174866	0.171212	0.171302	0.174555	0.894033	0.198893	0.222594	0.202598	0.198487	0.764922	0.209704	0.504875	0.206405	0.177049
b005288	0.115029	0.116128	0.149809	0.145166	0.143288	0.142544	0.141161	0.143677	0.142153	0.139389	0.139743	0.140593	0.139531	0.155869	0.140381	0.141161	0.139992	0.116997	0.117576	0.113147	0.127822	0.117055	0.114681	0.120123	0.120094	0.119081	0.118155	0.181493
b005376	0.59485	0.0979187	0.549163	0.120935	0.119086	0.119892	0.118102	0.120906	0.128422	0.117265	0.121025	0.119116	0.132242	0.143428	0.118609	0.121055	0.121771	0.0968392	0.101966	0.095121	0.108177	0.098189	0.0972807	0.0996613	0.101379	0.101306	0.0996366	0.233639
b005289	0.187149	0.126388	0.146121	0.138529	0.143077	0.142576	0.141322	0.142791	0.141752	0.140068	0.144868	0.142396	0.140534	0.154216	0.141932	0.144152	0.145978	0.124726	0.1246	0.121559	0.138427	0.124287	0.124443	0.125729	0.129021	0.125541	0.126827	0.314126
b005377	0.168253	0.0953756	0.118968	0.115132	0.117421	0.118284	0.117154	0.117362	0.123725	0.116262	0.12093	0.117569	0.11647	0.128661	0.118997	0.117094	0.120157	0.0918663	0.1035	0.0922989	0.103596	0.0959043	0.0941738	0.0979477	0.0980436	0.0983318	0.0963612	0.266391
b005290	0.227764	0.123867	0.134737	0.125546	0.129915	0.131194	0.128783	0.130951	0.128038	0.128329	0.131761	0.129915	0.130175	0.145581	0.130855	0.128259	0.134156	0.121447	0.135996	0.120621	0.137834	0.121355	0.120528	0.126439	0.127757	0.121509	0.124817	0.29278
b005463	0.119763	0.120024	0.14452	0.144653	0.145852	0.144252	0.145097	0.145541	0.145053	0.139899	0.141094	0.140743	0.143054	0.141232	0.140123	0.139722	0.139588	0.119354	0.120471	0.119614	0.119279	0.120396	0.119428	0.119427	0.123375	0.121476	0.12304	0.144564
b003357	0.305602	0.148772	0.174672	0.164591	0.167673	0.171339	0.167215	0.172881	0.167882	0.164757	0.178088	0.169172	0.170465	0.190377	0.169881	0.175547	0.180546	0.141438	0.163512	0.144364	0.164235	0.146062	0.14487	0.148194	0.153396	0.147507	0.148664	0.393294
b005467	0.3273	0.148057	0.169621	0.155866	0.162042	0.163686	0.159957	0.167335	0.160839	0.159876	0.168578	0.162722	0.169821	0.183976	0.162804	0.165972	0.173711	0.14027	0.166492	0.14277	0.168086	0.146681	0.142154	0.144762	0.150702	0.145196	0.146645	0.394711
b003358	1.09942	0.200663	0.22743	0.36001	0.240288	0.26377	0.291371	0.223851	0.214612	0.235516	0.293992	0.403511	0.26181	0.236981	0.275014	0.417871	0.182931	0.194033	0.234253	0.189587	0.427812	0.197202	0.19844	0.198586	0.191227	0.222337	0.202812	0.462214
b005468	0.22128	0.101498	0.128093	0.117189	0.119772	0.121064	0.119502	0.121004	0.118721	0.11785	0.12584	0.11875	0.122416	0.134913	0.121995	0.134222	0.130104	0.117129	0.114375	0.0986948	0.113854	0.0997864	0.0970819	0.0983474	0.102392	0.100332	0.101473	0.308247
b003359	1.09014	0.955771	0.98392	0.908695	0.95196	0.933131	0.939266	0.859535	0.909444	0.900724	0.897014	0.892092	0.879857	0.769061	0.861225	0.862599	0.846384	0.960357	0.947353	0.952356	0.942678	0.908722	0.906818	0.944199	0.941611	0.937458	0.907078	1.11311
b005469	0.340879	0.152307	0.174288	0.161872	0.16566	0.168059	0.166628	0.167596	0.165281	0.162588	0.173194	0.166038	0.174372	0.186999	0.169364	0.165744	0.17753	0.148949	0.171629	0.149854	0.169252	0.150421	0.147024	0.148043	0.155251	0.152458	0.154043	0.427576
b005470	0.41309	0.193809	0.194488	0.183036	0.196526	0.196963	0.196526	0.198807	0.195071	0.186967	0.195361	0.191672	0.204824	0.220983	0.195507	0.188277	0.206619	0.185705	0.213501	0.190943	0.211616	0.194323	0.185292	0.186693	0.196836	0.19191	0.192923	0.455116
b003360	0.807148	0.672385	0.654561	0.644416	0.679107	0.628022	0.568842	0.53104	0.629106	0.520365	0.527908	0.456758	0.562597	0.230914	0.268314	0.305023	0.435818	0.596022	0.576904	0.675274	0.64513	0.585856	0.473654	0.545735	0.732085	0.497883	0.445377	0.495175
b005471	0.157171	0.114177	0.155612	0.143377	0.15387	0.151817	0.156619	0.153715	0.155574	0.145932	0.15507	0.153056	0.153239	0.17172	0.153715	0.149495	0.157665	0.116412	0.121406	0.117167	0.120041	0.115919	0.110432	0.112551	0.114641	0.116035	0.113451	0.260541
b003352	0.361696	0.108142	0.1314	0.130218	0.128632	0.124681	0.12717	0.127916	0.127574	0.42338	0.437597	0.276952	0.251539	0.121912	0.122596	0.123125	0.12129	0.106044	0.105858	0.104741	0.104051	0.10878	0.105061	0.105858	0.109524	0.106469	0.109444	0.131711
b003365	1.02172	1.00306	0.996755	0.946591	1.01496	0.999747	1.01512	0.988311	0.98073	0.929615	0.949354	0.939299	0.933042	0.924114	0.936185	0.897111	0.929993	0.980636	0.971187	0.972055	0.957646	0.949238	0.953918	0.948556	0.965026	0.969931	0.956925	1.03405
b005472	0.140025	0.136849	0.156299	0.139722	0.157522	0.150497	0.157602	0.15468	0.155667	0.141853	0.15401	0.154009	0.15622	0.159694	0.15472	0.146669	0.149905	0.14133	0.134027	0.14066	0.130535	0.140512	0.130287	0.137449	0.136941	0.138578	0.132122	0.158233
b003367	0.817949	0.859351	0.664386	0.908627	0.856138	0.886728	0.880752	0.697571	0.928172	0.855647	0.840447	0.838191	0.787659	0.603521	0.832771	0.747352	0.839456	0.738509	0.72662	0.822265	0.65686	0.821061	0.826309	0.622656	0.847134	0.628431	0.778356	0.648486
b005473	0.210059	0.191547	NA	NA	NA	NA	NA	NA	NA	NA	NA	NA	NA	NA	NA	NA	NA	0.20947	0.198931	0.211129	0.177475	0.205618	0.177795	0.198288	0.180149	0.198395	0.179347	NA
b003369	0.125673	0.118882	0.131388	0.135054	0.132005	0.130731	0.144704	0.132159	0.131117	0.129342	0.129033	0.126871	0.125128	0.128222	0.12718	0.127372	0.128841	0.119621	0.120007	0.119234	0.121628	0.120325	0.12226	0.118003	0.122999	0.12022	0.124793	0.130808
b005464	0.148766	0.111273	0.141274	0.127382	0.131722	0.130724	0.123607	0.123514	0.123264	0.120455	0.178479	0.123138	0.130443	0.124139	0.120611	0.121703	0.121048	0.11813	0.10757	0.107734	0.114646	0.121832	0.108502	0.106994	0.11333	0.109654	0.111492	0.126729
b003353	0.216958	0.135337	0.166223	0.150135	0.162907	0.144418	0.150967	0.143659	0.14554	0.140946	0.147096	0.1497	0.140186	0.150568	0.142537	0.142827	0.141414	0.133833	0.139749	0.134468	0.145164	0.137142	0.134167	0.135571	0.140584	0.137476	0.141855	0.147421
b003355	0.39249	0.13498	0.160747	0.157641	0.154649	0.156451	0.152654	0.158139	0.155147	0.150966	0.15227	0.152845	0.15066	0.172062	0.154226	0.159136	0.161514	0.134336	0.13403	0.133691	0.151132	0.139154	0.135625	0.136337	0.142819	0.14041	0.139256	0.327516
b005465	0.336871	0.186574	0.202822	0.196817	0.19967	0.19992	0.195015	0.20017	0.195916	0.194616	0.201521	0.198067	0.196067	0.218536	0.198068	0.204875	0.208527	0.180079	0.184147	0.181061	0.204019	0.185877	0.184568	0.183633	0.191816	0.187374	0.187701	0.42982
b003356	0.206567	0.105865	0.124527	0.119544	0.122081	0.12309	0.120583	0.123579	0.121561	0.120272	0.127095	0.12208	0.121103	0.134552	0.122601	0.126941	0.130425	0.102238	0.107348	0.103667	0.11749	0.107029	0.105177	0.105494	0.109334	0.10756	0.107904	0.28509
b005466	0.284211	0.134571	0.160678	0.152645	0.156016	0.159091	0.155977	0.159464	0.154723	0.154057	0.162911	0.164909	0.157936	0.177017	0.157622	0.16111	0.166987	0.129814	0.143984	0.130845	0.148906	0.132974	0.131377	0.130783	0.137531	0.132276	0.134704	0.362613
b005388	0.327787	0.151959	0.19223	0.168996	0.176784	0.175784	0.17326	0.178829	0.173652	0.171476	0.179482	0.171953	0.180091	0.193536	0.169866	0.177437	0.17822	0.143621	0.161846	0.147716	0.169114	0.149708	0.145316	0.146757	0.152217	0.14672	0.150889	0.448944
b005301	0.511716	0.131351	0.178344	0.154467	0.161593	0.242725	0.159059	0.168523	0.262444	0.234412	0.167295	0.269768	0.207606	0.179809	0.155297	0.163494	0.162425	0.127592	0.143725	0.129455	0.149446	0.131899	0.126209	0.127398	0.132606	0.128973	0.131223	0.391728
b005389	0.289079	0.134255	0.168968	0.146257	0.152234	0.153281	0.149992	0.159817	0.149843	0.149469	0.153765	0.150029	0.156044	0.166991	0.146892	0.155073	0.157912	0.132702	0.150161	0.133825	0.152443	0.13528	0.129758	0.130981	0.135876	0.133759	0.134289	0.385832
b005302	0.220463	0.0977176	0.144026	0.126564	0.122486	0.124665	0.126003	0.126455	0.12121	0.121366	0.128525	0.120742	0.128525	0.142532	0.126035	0.130611	0.133941	0.100901	0.112409	0.09956	0.108126	0.0953967	0.0965453	0.0967364	0.101331	0.0985072	0.100828	0.311054
b005390	0.504366	0.157176	0.182081	0.158229	0.161525	0.16618	0.164573	0.167168	0.160577	0.451	0.674617	0.159547	0.170793	0.188714	0.161153	0.164573	0.619115	0.94638	0.590265	0.473718	0.173732	0.156001	0.912717	0.320811	0.248755	0.652731	0.823646	0.946696
b005303	0.217733	0.0954756	0.138069	0.126561	0.128271	0.130967	0.130014	0.132545	0.127482	0.129587	0.134946	0.127809	0.139615	0.197979	0.128863	0.129652	0.132776	0.0950949	0.104649	0.0960475	0.106841	0.0957375	0.092378	0.0933788	0.0971671	0.0954517	0.0966432	0.30297
b005391	0.860664	0.0869501	0.718113	0.622031	0.673006	0.670072	0.674672	0.525067	0.6945	0.594208	0.637398	0.577294	0.598863	0.120406	0.1079	0.105669	0.111289	0.0862029	0.0939376	0.0874549	0.0960031	0.0880705	0.0849062	0.0863346	0.0883568	0.0873014	0.0876309	0.827741
b005304	0.319987	0.176614	0.216697	0.212655	0.218212	0.219092	0.220908	0.222888	0.218377	0.212215	0.220138	0.214194	0.231747	0.242641	0.216396	0.210179	0.225254	0.176172	0.187826	0.175995	0.191886	0.177761	0.170742	0.17498	0.179218	0.177938	0.179174	0.479835
b005392	0.211446	0.141792	0.178284	0.16614	0.176275	0.175427	0.177971	0.179981	0.177436	0.168551	0.17824	0.173729	0.182169	0.19476	0.172926	0.169086	0.182124	0.145264	0.14742	0.145885	0.153267	0.145227	0.139417	0.142742	0.145008	0.145848	0.142925	0.338887
b005305	0.124286	0.109182	0.141762	0.130719	0.140144	0.138245	0.140601	0.141832	0.139335	0.132583	0.140215	0.135958	0.138562	0.154563	0.136663	0.133603	0.139969	0.111992	0.109071	0.111713	0.110323	0.11124	0.105343	0.1064	0.111212	0.110851	0.108403	0.171056
b005385	0.252536	0.214945	0.20694	0.20279	0.199457	0.201918	0.199046	0.202687	0.201867	0.20043	0.198943	0.202583	0.193251	0.197609	0.193199	0.19597	0.192738	0.197917	0.250066	0.24974	0.251756	0.258911	0.250651	0.249155	0.264048	0.251431	0.256568	0.20361
b005393	0.138347	0.131367	0.155945	0.140533	0.154391	0.150743	0.155091	0.155751	0.151597	0.142591	0.153888	0.148569	0.150821	0.255944	0.17233	0.145659	0.149812	0.285184	0.557528	0.136511	0.127926	0.136001	0.126597	0.129834	0.132423	0.328007	0.129936	0.524825
b005306	0.0924339	0.0912811	0.119903	0.107551	0.119813	0.116611	0.119994	0.11936	0.116852	0.109091	0.117397	0.115524	0.117366	0.123708	0.114708	0.111809	0.113893	0.0942915	0.0885291	0.0943387	0.0876355	0.0950679	0.0851894	0.0901057	0.0909994	0.0921981	0.102571	0.119359
b005394	0.0956627	0.0919939	0.121231	0.108762	0.122435	0.116324	0.121787	0.118793	0.118145	0.107621	0.119225	0.116292	0.117867	0.121447	0.115707	0.111448	0.114904	0.0967074	0.0898307	0.0970717	0.0872317	0.0967561	0.0844125	0.09282	0.0892479	0.0935243	0.0867695	0.124039
b005307	0.0987281	0.091124	0.128893	0.111823	0.131127	0.118424	0.130694	0.121392	0.122925	0.108055	0.126693	0.121157	0.125793	0.123717	0.121625	0.110656	0.120859	0.0990545	0.0881627	0.100284	0.0846984	0.0970218	0.0827166	0.0920274	0.0855776	0.093207	0.0847998	0.132694
b005395	0.128028	0.125792	0.14282	0.14887	0.145275	0.143609	0.143916	0.149088	0.143959	0.145099	0.139138	0.140496	0.150887	0.141417	0.139707	0.145538	0.139576	0.122229	0.126209	0.122267	0.130681	0.123442	0.132045	0.123177	0.130453	0.125526	0.133599	0.143784
b005297	0.147342	0.125756	0.145838	0.144762	0.140364	0.140829	0.139935	0.139756	0.138324	0.137965	0.135677	0.138932	0.135856	0.141863	0.135927	0.135892	0.135498	0.126064	0.125324	0.12113	0.121901	0.124306	0.122333	0.119587	0.128007	0.123381	0.125509	0.14133
b005386	0.125777	0.129471	0.135791	0.144124	0.131859	0.131086	0.131086	0.13196	0.129742	0.129103	0.127592	0.130313	0.127289	0.136295	0.126886	0.127188	0.12591	0.125006	0.126162	0.124845	0.127737	0.1287	0.126386	0.125681	0.132875	0.127093	0.129021	0.219934
b005298	0.21078	0.150956	0.144223	0.142443	0.138745	0.139374	0.137804	0.137873	0.134768	0.135466	0.136513	0.134977	0.134419	0.153084	0.133757	0.136132	0.132152	0.136303	0.14067	0.138202	0.150994	0.14286	0.138585	0.135248	0.14359	0.142026	0.13994	0.288305
b005387	0.287203	0.153623	0.172209	0.166663	0.165249	0.163832	0.163664	0.164916	0.160289	0.161248	0.159832	0.161207	0.159456	0.182004	0.160248	0.167242	0.163749	0.145635	0.151475	0.149064	0.16715	0.152756	0.150006	0.147406	0.154113	0.151928	0.151438	0.373969
b005299	0.630751	0.251069	0.24914	0.241137	0.239265	0.245469	0.239385	0.24878	0.23788	0.237577	0.242035	0.239143	0.235351	0.268052	0.237519	0.250226	0.246432	0.235774	0.2487	0.243876	0.279997	0.249504	0.245795	0.243754	0.257112	0.292861	0.252536	0.587473
b005300	0.28699	0.136862	0.167673	0.149688	0.156959	0.1575	0.154213	0.159744	0.153981	0.153748	0.161486	0.154715	0.15518	0.174056	0.151854	0.16075	0.157231	0.130048	0.138541	0.131762	0.150456	0.134163	0.131892	0.129817	0.136829	0.132912	0.135052	0.395724
b005474	0.140776	0.0927186	0.119862	0.12424	0.14212	0.119899	0.241765	0.120826	0.120567	0.11771	0.117637	0.117005	0.313583	0.117822	0.115744	0.115298	0.116077	0.093067	0.0932417	0.0922828	0.0926025	0.0933864	0.0933576	0.0919343	0.094984	0.0939672	0.100442	0.120047
b003375	0.384855	0.177944	0.249237	0.20561	0.216819	0.21303	0.212714	0.219556	0.210346	0.207399	0.224082	0.206871	0.221976	0.236502	0.207399	0.214869	0.216188	0.178253	0.188069	0.180145	0.198899	0.180057	0.174598	0.176535	0.181906	0.179308	0.180806	0.522682
b005479	1.12573	0.296866	0.863627	0.884244	0.611398	0.709283	0.771522	0.781639	0.81555	0.587216	0.778603	0.775857	0.677346	0.216822	0.414327	0.196782	0.298232	0.176443	0.185817	0.24913	0.258027	0.257418	0.168416	0.382223	0.234808	0.207993	0.175055	1.1187
b003376	0.289985	0.143036	0.199291	0.163406	0.174291	0.172015	0.170277	0.178679	0.169614	0.167421	0.179175	0.170317	0.182528	0.187495	0.166096	0.169987	0.170401	0.147053	0.153795	0.141465	0.160432	0.149464	0.137902	0.140556	0.146949	0.144154	0.142897	0.401063
b003377	0.379584	0.217154	0.227242	0.19366	0.19495	0.202143	0.202639	0.203482	0.199117	0.194157	0.204276	0.193957	0.213007	0.221687	0.195793	0.19991	0.256165	0.226856	0.269374	0.222826	0.243427	0.219825	0.615321	0.214429	0.223477	0.252912	0.220043	0.594624
b005480	0.330006	0.2318	0.340453	0.311599	0.320303	0.320789	0.313211	0.327476	0.316918	0.311843	0.328202	0.311999	0.347224	0.380917	0.318932	0.318852	0.326804	0.241121	0.24991	0.236728	0.260835	0.238391	0.22901	0.232156	0.238391	0.236431	0.237263	0.549689
b003379	0.162191	0.13613	0.161619	0.157114	0.160078	0.163406	0.161742	0.16649	0.164055	0.156505	0.164948	0.159752	0.175907	0.181751	0.161295	0.158738	0.161944	0.13782	0.144689	0.138511	0.151386	0.140169	0.134714	0.136268	0.141445	0.140099	0.138787	0.254241
b005481	0.175946	0.15913	0.185015	0.175488	0.181901	0.183295	0.184039	0.189429	0.183993	0.176695	0.184411	0.182829	0.198771	0.207927	0.180971	0.177393	0.186223	0.159541	0.164474	0.162336	0.17508	0.163816	0.161432	0.161185	0.165173	0.163158	0.162337	0.23581
b003380	0.131808	0.506685	0.17485	0.466773	0.170018	0.167177	0.169043	0.172858	0.171756	0.567698	0.446174	0.167262	0.175231	0.190279	0.432866	0.163151	0.172561	0.493984	0.458104	0.377894	0.607723	0.451075	0.443179	0.573704	0.411985	0.375205	0.344813	0.186337
b005482	0.139881	0.135375	0.185415	0.170464	0.181425	0.179636	0.181838	0.183443	0.183397	0.170464	0.182113	0.176517	0.181608	0.200411	0.17693	0.171977	0.185461	0.140303	0.135656	0.140796	0.132842	0.140655	0.132242	0.134811	0.138367	0.138331	0.135199	0.187066
b003372	0.81404	0.277665	0.619667	0.665076	0.623518	0.62491	0.543621	0.473193	0.544983	0.544317	0.440179	0.524507	0.428277	0.113144	0.110219	0.110828	0.110595	0.0865285	0.328284	0.0865064	0.34897	0.0889478	0.124365	0.0858309	0.0892745	0.276868	0.0875528	0.650046
b003382	0.259273	0.101651	0.136568	0.123734	0.135451	0.131421	0.137008	0.135857	0.132877	0.123599	0.134952	0.131691	0.131624	0.147945	0.129558	0.126409	0.136128	0.105064	0.100943	0.105353	0.0979238	0.106351	0.0986587	0.101389	0.101835	0.103489	0.100129	0.136196
b005483	0.138603	0.135001	0.17697	0.155154	0.174404	0.170731	0.174315	0.172014	0.170155	0.156879	0.170863	0.168782	0.171837	0.185777	0.167588	0.161614	0.165376	0.14097	0.132457	0.139275	0.128431	0.139204	0.125993	0.134047	0.131327	0.135884	0.128996	0.175466
b003383	0.128496	0.122656	0.183349	0.161474	0.422247	0.174674	0.18694	0.178218	0.216325	0.16278	0.182323	0.176212	0.179059	0.187127	0.178171	0.165765	0.17584	0.129307	0.121293	0.130766	0.117271	0.130312	0.131253	0.125478	0.16629	0.304386	0.190196	0.189925
b005484	0.142341	0.128396	0.1679	0.14336	0.170684	0.153411	0.166159	0.155152	0.156762	0.139184	0.162418	0.158631	0.163288	0.159024	0.156805	0.142012	0.153977	0.142961	0.125	0.141866	0.120108	0.139055	0.119524	0.131608	0.120327	0.131242	0.120437	0.171685
b003384	0.116609	0.118725	0.131282	0.145252	0.132635	0.133033	0.133948	0.134227	0.134824	0.137172	0.129213	0.128775	0.127064	0.128457	0.128536	0.135301	0.128815	0.112515	0.118829	0.114874	0.122681	0.116539	0.125456	0.115915	0.124346	0.12098	0.127433	0.131283
b005475	0.132751	0.132024	0.159146	0.157193	0.154302	0.151568	0.153404	0.154771	0.150279	0.153325	0.149849	0.15059	0.147818	0.156802	0.148599	0.149419	0.14809	0.129545	0.129909	0.12971	0.130239	0.133842	0.129347	0.127924	0.135264	0.130768	0.13133	0.156958
b003373	1.03282	0.9798	0.9734	0.148956	0.962487	0.282311	0.961131	0.933	0.892279	0.142729	0.857041	0.695045	0.854366	0.907766	0.861652	0.141485	0.860703	0.99866	0.960346	0.986189	0.961962	0.99946	0.942199	0.974409	0.977471	0.964203	0.947393	1.05244
b005476	0.350848	0.19555	0.244557	0.234717	0.227267	0.231051	0.225754	0.232855	0.223425	0.222959	0.224007	0.223598	0.223367	0.249971	0.223424	0.229011	0.224997	0.186935	0.193066	0.190827	0.195549	0.193602	0.194721	0.189319	0.198956	0.195791	0.193748	0.494644
b003374	0.242829	0.120433	0.160443	0.150939	0.150301	0.151015	0.148836	0.152892	0.14861	0.147596	0.148384	0.14489	0.146732	0.164388	0.145642	0.150861	0.148272	0.116595	0.118559	0.119362	0.129001	0.12195	0.11847	0.119005	0.122753	0.120671	0.120165	0.338579
b005477	0.2003	0.0924778	0.126607	0.118376	0.116062	0.118934	0.114685	0.122535	0.115007	0.114802	0.119899	0.11609	0.114128	0.131821	0.114568	0.123034	0.120836	0.0894096	0.0930088	0.091532	0.103668	0.0919935	0.0907938	0.0910474	0.094923	0.0917396	0.0942089	0.287166
b005478	0.30649	0.138551	0.190203	0.162865	0.167851	0.169482	0.164527	0.17213	0.164942	0.163405	0.173501	0.163321	0.169347	0.186007	0.161951	0.171133	0.170233	0.134186	0.141507	0.137658	0.153808	0.138998	0.135561	0.137142	0.141576	0.13831	0.139445	0.423908
b005308	0.10269	0.104595	0.118701	0.121656	0.119174	0.120086	0.117969	0.118334	0.118298	0.117065	0.124211	0.116363	0.117093	0.114319	0.165273	0.116948	0.11359	0.16499	0.105833	0.103293	0.103865	0.10323	0.105643	0.102309	0.109676	0.104658	0.110374	0.119795
b005400	0.312438	0.151238	0.212397	0.163023	0.164275	0.169743	0.163733	0.172706	0.16728	0.161354	0.167364	0.165693	0.170703	0.186688	0.160811	0.168575	0.162439	0.161315	0.149668	0.149283	0.165798	0.151008	0.147023	0.14549	0.153767	0.149015	0.151046	0.39128
b005312	0.923469	0.252566	0.300172	0.236066	0.431433	0.24395	0.2445	0.24615	0.47586	0.236494	0.42251	0.238937	0.429355	0.265643	0.233989	0.240589	0.236677	0.236005	0.241807	0.240239	0.265953	0.246397	0.235109	0.237766	0.245612	0.24869	0.242472	0.531898
b005401	0.150151	0.108273	0.161065	0.129981	0.130316	0.135956	0.133103	0.137198	0.135016	0.131626	0.134781	0.132196	0.141865	0.145624	0.129913	0.12941	0.130283	0.112377	0.107058	0.107247	0.119803	0.111891	0.104034	0.106437	0.109002	0.107598	0.107382	0.214273
b005313	0.261013	0.242606	0.301758	0.260575	0.252167	0.26261	0.256173	0.267011	0.258144	0.25302	0.259721	0.259653	0.2745	0.29466	0.259194	0.262545	0.256962	0.254631	0.249724	0.243712	0.262731	0.240335	0.239722	0.240704	0.250091	0.246962	0.247024	0.290526
b005402	0.157025	0.156579	0.188839	0.170684	0.168966	0.175988	0.171793	0.178947	0.174222	0.169143	0.173427	0.173867	0.184512	0.196391	0.17166	0.173338	0.169275	0.161177	0.15795	0.155856	0.170329	0.155977	0.155211	0.154646	0.160331	0.157145	0.158557	0.174177
b005314	0.13003	0.134042	0.152867	0.146154	0.144268	0.149736	0.145814	0.151659	0.150151	0.143778	0.148642	0.14638	0.16052	0.16274	0.145173	0.145664	0.143929	0.134111	0.134523	0.132808	0.144401	0.132568	0.131744	0.131916	0.137095	0.137473	0.136752	0.146493
b005403	0.586209	0.157664	0.17443	0.171457	0.169282	0.175539	0.170614	0.177225	0.517978	0.168174	0.173409	0.171455	0.613497	0.19493	0.171144	0.169771	0.169593	0.156963	0.160386	0.159066	0.170322	0.159849	0.157128	0.158406	0.165704	0.1629	0.162365	0.173365
b005315	0.123384	0.124518	0.170397	0.162319	0.163245	0.165685	0.163791	0.167578	0.167284	0.15849	0.163455	0.162991	0.177381	0.185291	0.163034	0.15971	0.1611	0.124227	0.123579	0.125945	0.130612	0.127597	0.123741	0.125653	0.129056	0.129477	0.128148	0.165895
b005404	0.0853009	0.0851665	0.112104	0.105391	0.108525	0.108691	0.108164	0.109773	0.109135	0.103476	0.106971	0.106416	0.113935	0.122312	0.106361	0.103892	0.106722	0.0867329	0.0861736	0.0865086	0.0850547	0.0869342	0.0848086	0.0862852	0.0881875	0.0893062	0.0867329	0.108331
b005316	0.526053	0.2534	0.435536	0.14432	0.380885	0.145947	0.384062	0.150032	0.468403	0.274498	0.426345	0.420864	0.470708	0.165122	0.146061	0.141976	0.167316	0.138722	0.196486	0.128838	0.122999	0.135394	0.13259	0.134905	0.129752	0.131545	0.126718	0.149805
b005396	0.135934	0.13607	0.14981	0.150595	0.143076	0.144984	0.145209	0.145844	0.145021	0.143638	0.144461	0.145208	0.139261	0.145246	0.138849	0.143039	0.142142	0.131289	0.13163	0.131084	0.132552	0.156871	0.131835	0.139486	0.138188	0.130811	0.130776	0.147377
b005405	0.107665	0.107609	0.132136	0.123076	0.127574	0.127311	0.129609	0.128361	0.129773	0.121303	0.126786	0.124487	0.127738	0.141821	0.126359	0.122091	0.130003	0.11051	0.107524	0.110652	0.105157	0.110567	0.104876	0.109665	0.10882	0.111102	0.107355	0.130758
b005317	0.127816	0.123986	0.15087	0.139024	0.147208	0.143658	0.148815	0.146834	0.14874	0.137155	0.145526	0.141901	0.144481	0.159391	0.14519	0.137827	0.145153	0.12788	0.1243	0.127269	0.120833	0.126979	0.117583	0.126014	0.124179	0.127108	0.123632	0.151394
b005406	0.139803	0.129514	0.151435	0.136461	0.150134	0.142543	0.149138	0.146763	0.149751	0.134699	0.145844	0.142052	0.145308	0.154155	0.146188	0.136231	0.14412	0.137083	0.131152	0.136001	0.125014	0.136525	0.121595	0.134884	0.128293	0.135582	0.127281	0.155074
b005318	0.13268	0.119272	0.140724	0.126005	0.138223	0.124326	0.138616	0.126826	0.133686	0.118037	0.133721	0.125468	0.133579	0.131221	0.130935	0.117717	0.129899	0.13346	0.117134	0.131763	0.115029	0.131695	0.113367	0.125212	0.116409	0.126264	0.117405	0.142796
b005407	0.113464	0.114625	0.125286	0.154342	0.127802	0.129747	0.12662	0.135382	0.130166	0.131082	0.122579	0.125515	0.122083	0.120939	0.123684	0.131043	0.123608	0.105632	0.11353	0.106693	0.120698	0.110477	0.116749	0.109846	0.11801	0.112203	0.118443	0.126963
b005309	0.363922	0.117989	0.136657	0.133196	0.132784	0.302484	0.330042	0.134326	0.13107	0.129288	0.13347	0.307248	0.129289	0.136452	0.129322	0.128124	0.126958	0.105282	0.114865	0.348573	0.153919	0.114411	0.202742	0.198498	0.340778	0.129814	0.13913	0.130453
b005397	1.01922	0.927273	0.965534	0.916775	0.197129	0.885667	0.922562	0.797448	0.125176	0.683348	0.848866	0.849524	0.872227	0.776749	0.819596	0.754114	0.783026	0.985003	0.905043	0.955886	0.907705	0.909228	0.918042	0.879809	0.933158	0.901476	0.883356	0.967867
b005398	0.944266	0.240736	0.52163	0.418286	0.161129	0.663176	0.599532	0.196392	0.364174	0.591048	0.608562	0.586494	0.598657	0.16044	0.150496	0.15325	0.147553	0.194799	0.206754	0.157994	0.200202	0.218499	0.195322	0.182147	0.172563	0.244119	0.181675	0.384674
b005310	0.279588	0.119318	0.194707	0.151255	0.150212	0.156276	0.148474	0.157358	0.151332	0.149053	0.157165	0.151216	0.150483	0.164658	0.148976	0.156045	0.147045	0.12367	0.127146	0.121857	0.132102	0.125514	0.124275	0.124547	0.13171	0.133462	0.129231	0.39548
b005399	0.307016	0.131187	0.201952	0.156736	0.154775	0.157256	0.155216	0.162778	0.156777	0.152614	0.162939	0.158096	0.160578	0.179544	0.161098	0.162739	0.157456	0.137893	0.143487	0.137725	0.144939	0.138196	0.143015	0.154573	0.153764	0.140723	0.146923	0.398983
b005311	0.271899	0.128222	0.182193	0.141255	0.14129	0.14453	0.140899	0.148339	0.142643	0.138905	0.14332	0.142144	0.145741	0.154925	0.136269	0.145278	0.139511	0.133625	0.126559	0.122018	0.139697	0.130236	0.122051	0.125248	0.128542	0.128861	0.13046	0.341354
b005485	0.0933884	0.0937718	0.125874	0.125285	0.126541	0.125049	0.125481	0.126424	0.125324	0.121593	0.122261	0.122064	0.121671	0.122496	0.121554	0.120925	0.121083	0.0933589	0.0934181	0.0930349	0.0937129	0.0938898	0.0925039	0.0927692	0.0943027	0.0939488	0.0953935	0.126152
b003389	0.183445	0.146069	0.215569	0.170223	0.171257	0.176645	0.16949	0.179145	0.174663	0.167895	0.170179	0.173239	0.178628	0.192292	0.168929	0.171257	0.178887	0.159563	0.143111	0.14422	0.154498	0.149914	0.14337	0.145219	0.151651	0.149876	0.150949	0.27027
C000004	0.938312	1.04316	1.00936	0.958632	0.916628	0.961613	0.955823	0.923262	0.946817	0.91358	0.887184	0.889453	0.911413	0.90478	0.897365	0.896798	0.89726	1.08765	1.03707	1.00411	1.01872	1.00651	1.02711	1.03958	1.04849	1.06552	1.01464	1.02926
b003390	0.165518	0.168974	0.192719	0.162976	0.15973	0.166345	0.161209	0.166344	0.167125	0.161579	0.16199	0.163837	0.170905	0.179983	0.162975	0.159607	0.160634	0.158538	0.164766	0.172329	0.172956	0.455562	0.16347	0.166396	0.171243	0.171828	0.168485	0.16766
C000005	0.164986	0.165071	0.194899	0.192949	0.178457	0.184728	0.180129	0.189372	0.18403	0.178642	0.178828	0.183936	0.190301	0.205769	0.182312	0.180268	0.180686	0.172011	0.165921	0.166477	0.169415	0.167498	0.164816	0.165285	0.171075	0.168903	0.169329	0.185516
b003392	0.173255	0.189847	0.193226	0.184217	0.18403	0.188205	0.183935	0.191396	0.187689	0.18126	0.181495	0.186468	0.193836	0.206599	0.185859	0.181495	0.181917	0.179383	0.171628	0.173739	0.174707	0.175762	0.170441	0.173299	0.176949	0.177081	0.175454	0.193367
C000050	0.140015	0.139358	0.183639	0.183545	0.177536	0.185409	0.180285	0.189648	0.185642	0.177815	0.179912	0.18294	0.194866	0.200083	0.182194	0.176512	0.178374	0.141876	0.141771	0.141256	0.142497	0.143155	0.138774	0.140708	0.145601	0.144469	0.144396	0.190626
b003393	0.228213	0.191633	0.240425	0.235788	0.232219	0.239058	0.232166	0.241733	0.239238	0.228057	0.232219	0.233704	0.252854	0.261774	0.234122	0.226806	0.230554	0.192982	0.192932	0.195081	0.192568	0.200429	0.192982	0.194732	0.20028	0.200779	0.20058	0.245837
C000051	0.183377	0.12276	0.165264	0.157199	0.155294	0.159711	0.157888	0.161373	0.160644	0.153028	0.157726	0.156347	0.167249	0.175964	0.157564	0.151809	0.155051	0.126165	0.123376	0.125063	0.122857	0.128824	0.123117	0.126068	0.128112	0.12889	0.127625	0.165912
b003394	0.124243	0.122747	0.160047	0.15289	0.152187	0.154288	0.153393	0.156195	0.155689	0.147362	0.152965	0.151563	0.161759	0.171876	0.153081	0.146933	0.150475	0.12523	0.123192	0.124817	0.12195	0.126186	0.121537	0.126026	0.126695	0.129753	0.12609	0.161098
C000055	0.156545	0.155078	0.17574	0.168225	0.168268	0.171633	0.171501	0.173162	0.171502	0.163507	0.170147	0.166651	0.17727	0.188281	0.170846	0.162413	0.170104	0.15736	0.155119	0.159114	0.15357	0.162129	0.153366	0.159194	0.159072	0.163514	0.157729	0.178668
b003385	0.122477	0.122909	0.160129	0.155984	0.150111	0.153911	0.151147	0.156636	0.150303	0.149535	0.150188	0.15533	0.147002	0.154102	0.146172	0.149498	0.146657	0.120254	0.120069	0.120131	0.125718	0.123434	0.119945	0.119205	0.128156	0.12226	0.124915	0.15798
C000056	0.138005	0.134815	0.164092	0.153057	0.159964	0.156572	0.161313	0.15931	0.160208	0.150891	0.157512	0.154446	0.158002	0.171653	0.160534	0.148643	0.158861	0.138891	0.135701	0.138502	0.131554	0.140416	0.128646	0.139069	0.135524	0.140875	0.134248	0.165931
b003400	0.0986329	0.0937128	0.121194	0.110169	0.117984	0.113804	0.119831	0.117226	0.121588	0.107897	0.118196	0.114681	0.116166	0.122921	0.117559	0.108109	0.117348	0.0988589	0.0931853	0.101119	0.0907002	0.10029	0.0885412	0.0996622	0.0934868	0.100189	0.0927589	0.124527
C000087	0.140135	0.125649	0.150519	0.136188	0.149174	0.132386	0.149481	0.134883	0.142029	0.127084	0.143181	0.130003	0.141952	0.13834	0.141337	0.126815	0.139916	0.141042	0.12289	0.140027	0.122564	0.141079	0.121656	0.13389	0.124015	0.133055	0.125069	0.15267
b003402	0.140415	0.139603	0.141496	0.169131	0.164503	0.137338	0.13827	0.142118	0.181402	0.150164	0.14515	0.136406	0.13011	0.129683	0.144762	0.149541	0.146277	0.136153	0.122107	0.113849	0.130838	0.120347	0.127691	0.118282	0.130838	0.120313	0.128537	0.140603
b005486	0.137199	0.139201	0.172663	0.1695	0.164416	0.166125	0.16416	0.168646	0.177832	0.160485	0.163519	0.164842	0.15899	0.177362	0.161639	0.16104	0.162793	0.13845	0.136948	0.139092	0.140345	0.140094	0.136734	0.137663	0.14349	0.140166	0.139987	0.164587
b003386	0.19029	0.108464	0.15867	0.135515	0.132622	0.135412	0.132725	0.138547	0.133586	0.13059	0.131967	0.132759	0.131106	0.145883	0.132174	0.134585	0.134999	0.115625	0.10799	0.107461	0.107071	0.11086	0.107405	0.108492	0.11412	0.11178	0.111055	0.314196
b005487	0.323834	0.145699	0.194783	0.14923	0.14536	0.150512	0.146548	0.151955	0.147123	0.144708	0.147162	0.146624	0.145935	0.162806	0.145091	0.147124	0.148695	0.161538	0.145623	0.143539	0.1446	0.14676	0.142781	0.144751	0.150057	0.147023	0.147063	0.362536
b003387	0.315975	0.132631	0.226817	0.162481	0.160816	0.164772	0.160691	0.166812	0.1604	0.157651	0.167395	0.160565	0.162398	0.179513	0.158859	0.168103	0.1599	0.14791	0.132563	0.132835	0.130448	0.134507	0.130175	0.13287	0.138156	0.134711	0.134575	0.403879
b005488	0.416595	0.188306	0.28418	0.21384	0.209077	0.217951	0.210754	0.220602	0.211187	0.210159	0.220061	0.215461	0.217519	0.23678	0.210538	0.218114	0.208428	0.203251	0.1869	0.188647	0.19117	0.19049	0.18593	0.18952	0.195925	0.191461	0.192868	0.520203
b003388	0.275675	0.128335	0.21481	0.163263	0.157811	0.163751	0.158665	0.167534	0.160533	0.158218	0.165826	0.164238	0.167494	0.181204	0.159763	0.164077	0.157159	0.139594	0.129681	0.130108	0.132931	0.131224	0.127974	0.129287	0.135458	0.132536	0.133521	0.384743
b005489	0.295613	0.182599	0.260143	0.198916	0.19656	0.203079	0.195106	0.205636	0.199669	0.194303	0.199269	0.20032	0.204433	0.220278	0.195056	0.197312	0.190643	0.200251	0.178001	0.179814	0.189056	0.186919	0.177861	0.185247	0.189474	0.184875	0.18678	0.423906
b005319	0.111027	0.11537	0.137552	0.137026	0.134353	0.136014	0.134637	0.134637	0.136176	0.132005	0.133382	0.131843	0.382045	0.130224	0.129899	0.131439	0.12909	0.110364	0.112983	0.109668	0.112221	0.110662	0.111624	0.110066	0.113812	0.112287	0.322142	0.137795
b005412	0.120494	0.119049	0.145501	0.137378	0.133194	0.137168	0.133542	0.138668	0.135355	0.133961	0.135355	0.1341	0.137796	0.14442	0.133438	0.133089	0.132845	0.12231	0.120371	0.120586	0.119139	0.12074	0.118738	0.118031	0.121294	0.119262	0.122679	0.140376
b005324	0.124656	0.124815	0.1656	0.165108	0.157267	0.161392	0.158002	0.164414	0.159677	0.157104	0.158819	0.160247	0.1618	0.173398	0.157267	0.15592	0.158697	0.124689	0.125701	0.125635	0.123174	0.12756	0.122985	0.123489	0.127686	0.125571	0.126708	0.163107
b005413	0.133171	0.132664	0.151637	0.155503	0.149125	0.152951	0.149163	0.156198	0.150168	0.147928	0.149241	0.151907	0.152719	0.164084	0.148854	0.147578	0.146381	0.130533	0.133036	0.134016	0.130094	0.135877	0.131514	0.131412	0.135843	0.135606	0.135336	0.158015
b005325	0.134694	0.134871	0.152913	0.15295	0.147507	0.153328	0.14849	0.155407	0.151022	0.147167	0.149246	0.14966	0.15038	0.163195	0.148641	0.147506	0.146524	0.133055	0.136069	0.13744	0.131822	0.135556	0.13446	0.135213	0.138776	0.140283	0.140455	0.158961
b005414	0.128146	0.126799	0.155531	0.155608	0.149057	0.153807	0.1499	0.157178	0.152313	0.147448	0.151126	0.150244	0.150513	0.164419	0.151969	0.147563	0.149441	0.128331	0.130936	0.131792	0.125156	0.128569	0.128014	0.128967	0.13258	0.132317	0.133336	0.165109
b005326	0.10706	0.106089	0.140244	0.141802	0.137415	0.140634	0.137521	0.142437	0.137698	0.136106	0.136567	0.138758	0.138653	0.153933	0.137132	0.134691	0.134515	0.107251	0.106981	0.109414	0.104331	0.106954	0.104845	0.104439	0.10863	0.109198	0.108711	0.147529
b005415	0.113458	0.111522	0.137438	0.13678	0.134461	0.136019	0.133354	0.138511	0.134842	0.129685	0.134081	0.134945	0.136642	0.14969	0.134427	0.130446	0.132454	0.114151	0.113574	0.116665	0.109962	0.114296	0.111551	0.111204	0.113718	0.115509	0.115018	0.141314
b005327	0.134452	0.131171	0.157118	0.152186	0.154356	0.158617	0.156092	0.157788	0.152659	0.148635	0.15475	0.15329	0.158696	0.168837	0.152618	0.147372	0.149897	0.132145	0.133842	0.137022	0.128973	0.136042	0.129548	0.131272	0.13479	0.135466	0.133606	0.161892
b005416	0.160987	0.156999	0.176174	0.169605	0.171545	0.174366	0.174807	0.175424	0.170619	0.164359	0.172955	0.169515	0.17732	0.187946	0.170356	0.164269	0.168767	0.160534	0.159014	0.165222	0.154286	0.163782	0.155684	0.159795	0.160124	0.163618	0.160576	0.180186
b005328	0.503731	0.0932448	0.124846	0.120405	0.126831	0.125066	0.125508	0.127114	0.124311	0.117884	0.123586	0.122829	0.126327	0.130958	0.121223	0.116435	0.120152	0.0931972	0.0931256	0.0948311	0.0911848	0.0957547	0.0901902	0.0918478	0.0920124	0.287122	0.0919186	0.131745
b005408	1.04745	0.956474	0.927601	0.802004	0.710868	0.850255	0.874411	0.832041	0.863361	0.839491	0.791232	0.880798	0.800615	0.836462	0.836756	0.831669	0.786816	0.972812	0.881523	0.88326	0.785966	0.874337	0.847952	0.883397	0.81568	0.842221	0.797562	0.931169
b005417	0.114735	0.110449	0.143234	0.129435	0.143931	0.137473	0.143895	0.139527	0.140886	0.127454	0.142244	0.135967	0.140153	0.146391	0.139932	0.129033	0.139234	0.115001	0.108587	0.117277	0.105691	0.11704	0.103297	0.113405	0.106046	0.114824	0.105573	0.146134
b005329	0.422665	0.334768	0.160348	0.1459	0.163836	0.146564	0.163046	0.148723	0.154287	0.137056	0.156363	0.248411	0.157485	0.153166	0.153166	0.143823	0.1508	0.311693	0.11723	0.395754	0.579097	0.344754	0.191977	0.108213	0.21558	0.547827	0.47826	0.163297
b005418	0.10764	0.115947	0.135688	0.190338	0.152265	0.14326	0.136056	0.149318	0.137693	0.142114	0.132291	0.138062	0.131677	0.134992	0.135115	0.150546	0.134705	0.106499	0.119629	0.107118	0.116631	0.107672	0.121159	0.108715	0.122561	0.112266	0.121941	0.137284
b005320	0.157813	0.156361	0.20813	0.186568	0.182588	0.184862	0.18273	0.185857	0.183109	0.180076	0.181214	0.182824	0.179034	0.185952	0.178749	0.181545	0.178512	0.160293	0.152118	0.152004	0.150551	0.15552	0.148219	0.1538	0.156093	0.152806	0.153762	0.193487
b005409	0.169447	0.129688	0.211134	0.156769	0.151234	0.154911	0.150561	0.156651	0.150878	0.150799	0.152143	0.150798	0.147557	0.153724	0.149257	0.149929	0.151194	0.15212	0.125802	0.126194	0.130052	0.129234	0.124756	0.130183	0.131261	0.127011	0.129888	0.299976
b005321	0.134848	0.160874	0.183968	0.124554	0.115375	0.240725	0.22461	0.12662	0.186181	0.119654	0.134177	0.143355	0.145421	0.120097	0.154157	0.124996	0.121248	0.170655	0.12573	0.112289	0.153846	0.11814	0.112165	0.112411	0.142222	0.131113	0.117105	0.234649
b005410	0.162266	0.125063	0.197513	0.163283	0.154616	0.161581	0.153073	0.159564	0.153865	0.154062	0.157702	0.152241	0.153944	0.154101	0.151094	0.151688	0.151648	0.139113	0.124024	0.12645	0.127772	0.129568	0.122916	0.124999	0.129756	0.125819	0.130356	0.255372
b005322	1.02193	0.976809	1.00174	0.280059	0.936809	0.895686	0.932609	0.907155	0.925804	0.40097	0.908281	0.887132	0.895592	0.887884	0.851298	0.87175	0.845268	0.963114	0.977661	0.9715	0.928312	0.951622	0.945231	0.938799	0.964995	0.959078	0.959617	1.0249
b005411	0.147648	0.139511	0.17163	0.148662	0.144661	0.146252	0.143179	0.152923	0.144513	0.146144	0.145699	0.144883	0.145699	0.152071	0.143365	0.146662	0.142402	0.136645	0.127356	0.130683	0.130485	0.130452	0.126466	0.128477	0.13434	0.130814	0.133483	0.171741
b005323	0.128068	0.118398	0.158125	0.140348	0.13755	0.141056	0.135956	0.142968	0.138683	0.134929	0.138577	0.136558	0.139144	0.147432	0.136736	0.136487	0.135567	0.126049	0.120387	0.12106	0.117541	0.120356	0.118796	0.118244	0.125222	0.121427	0.123447	0.151963
C000088	0.145342	0.14683	0.165099	0.166105	0.164898	0.163289	0.164093	0.164898	0.164345	0.159517	0.166557	0.160321	0.158461	0.161126	0.159416	0.158666	0.164898	0.146605	0.148004	0.145566	0.146694	0.145882	0.146334	0.145386	0.148591	0.147824	0.152068	0.1653
b003413	0.117165	0.115332	0.146572	0.150392	0.144075	0.147196	0.142569	0.150061	0.144038	0.142275	0.145581	0.145029	0.143304	0.152705	0.142018	0.142826	0.142459	0.114859	0.116722	0.118851	0.114415	0.120151	0.116012	0.115303	0.121009	0.118673	0.121009	0.151825
C000120	0.135478	0.134583	0.174785	0.179226	0.169423	0.174742	0.169203	0.178214	0.171049	0.170082	0.170082	0.172938	0.170214	0.18116	0.168455	0.168016	0.167357	0.134206	0.154622	0.137958	0.133483	0.139887	0.134068	0.13455	0.139645	0.13603	0.139163	0.177819
b003414	0.159126	0.158208	0.197555	0.19799	0.188366	0.193976	0.188318	0.198377	0.189575	0.186673	0.188414	0.193007	0.186867	0.200215	0.187592	0.185755	0.186239	0.159485	0.158126	0.162158	0.155617	0.161878	0.158168	0.157809	0.164273	0.162038	0.163595	0.200699
C000134	0.147886	0.146666	0.173243	0.174835	0.166401	0.170876	0.167347	0.175911	0.171522	0.165368	0.166659	0.16924	0.165411	0.177288	0.169542	0.165282	0.166788	0.150599	0.149373	0.153617	0.145253	0.151402	0.147887	0.149225	0.152815	0.153312	0.154419	0.17561
b003416	0.430498	0.29089	0.476213	0.473686	0.414824	0.603113	0.594055	0.170086	0.563376	0.405097	0.385063	0.40331	0.315233	0.174576	0.165389	0.165598	0.165597	0.327946	0.141042	0.215249	0.356358	0.357812	0.173241	0.247753	0.209633	0.288239	0.323347	0.175199
C000138	0.27411	0.27135	0.385246	0.399024	0.379873	0.383194	0.376552	0.393258	0.378407	0.368246	0.379873	0.374887	0.373621	0.405276	0.376941	0.367268	0.377919	0.276938	0.274297	0.281753	0.268308	0.279841	0.272339	0.272128	0.276728	0.283308	0.280407	0.400978
b003418	0.124391	0.123911	0.146779	0.149269	0.144473	0.144912	0.142349	0.147035	0.14341	0.137553	0.142019	0.141908	0.139896	0.153406	0.142605	0.138138	0.14136	0.124966	0.124871	0.128322	0.517296	0.127235	0.122857	0.123432	0.126021	0.128833	0.126788	0.149854
C000139	0.103785	0.103084	0.14191	0.146807	0.139463	0.141226	0.140579	0.143747	0.139499	0.132947	0.140183	0.137985	0.138311	0.147599	0.138491	0.131795	0.137627	0.105321	0.103866	0.1071	0.101575	0.107207	0.101952	0.104782	0.103839	0.106722	0.104782	0.143783
b003419	0.116259	0.114473	0.153987	0.149184	0.155063	0.153218	0.156332	0.156293	0.155678	0.144725	0.153257	0.149913	0.154333	0.156946	0.149029	0.141344	0.148146	0.116552	0.113155	0.117812	0.112013	0.121208	0.110608	0.116347	0.11456	0.118017	0.11418	0.155448
C000164	0.150935	0.149563	0.179438	0.174852	0.17985	0.178887	0.179484	0.182694	0.179667	0.167974	0.178337	0.173934	0.178245	0.180859	0.175677	0.165405	0.175126	0.152894	0.150112	0.15403	0.145997	0.15638	0.145449	0.150856	0.148427	0.152581	0.14925	0.182327
b003403	0.12032	0.121167	0.148451	0.148778	0.139825	0.142591	0.140298	0.148451	0.140808	0.14299	0.140225	0.14219	0.13826	0.139824	0.138369	0.139607	0.139825	0.116325	0.120199	0.117294	0.119564	0.120744	0.118353	0.117567	0.125706	0.120139	0.125434	0.152163
b003420	0.0839326	0.0829923	0.127182	0.120868	0.126828	0.123993	0.127118	0.127472	0.125475	0.116071	0.125217	0.12132	0.124734	0.126538	0.123318	0.115072	0.123317	0.0848944	0.0832331	0.120522	0.0798893	0.0879324	0.0801513	0.0856377	0.146773	0.0865774	0.0827524	0.128532
C000165	0.154225	0.151219	0.199341	0.188473	0.198002	0.193366	0.200526	0.20032	0.199444	0.179251	0.199753	0.191922	0.19795	0.200578	0.197487	0.17848	0.196302	0.156905	0.151584	0.159911	0.145613	0.160885	0.144314	0.155077	0.146832	0.157393	0.148172	0.202432
b003843	0.937217	0.975223	0.975572	0.840492	1.00267	0.943237	0.949437	0.927843	0.912142	0.766902	0.880426	0.863989	0.862957	0.857782	0.881895	0.725378	0.867902	0.920414	0.95763	0.929439	0.932494	0.915261	0.923992	0.908434	0.92823	0.928849	0.921261	1.02826
b003941	0.11812	0.127447	0.141202	0.159859	0.14714	0.14837	0.142845	0.149414	0.143813	0.148407	0.138423	0.144824	0.137412	0.138296	0.138718	0.155438	0.141076	0.118797	0.130829	0.118229	0.131008	0.12022	0.137023	0.119758	0.133926	0.12346	0.137237	0.140908
C000107	0.156109	0.157218	0.19412	0.183634	0.177844	0.178117	0.176293	0.18646	0.177025	0.175473	0.174607	0.17766	0.172601	0.178208	0.174743	0.184864	0.176203	0.155594	0.154246	0.15488	0.158208	0.159872	0.152899	0.154207	0.162606	0.156505	0.160031	0.183315
b003404	0.339255	0.120439	0.242338	0.160148	0.157232	0.161626	0.155914	0.163863	0.156393	0.155514	0.156033	0.157231	0.220428	0.15851	0.153837	0.154396	0.154876	0.183054	0.118378	0.118015	0.121007	0.124561	0.118134	0.118348	0.127168	0.120288	0.124682	0.170016
C000108	0.160984	0.158606	0.185745	0.179656	0.170763	0.178604	0.170017	0.179612	0.171857	0.170193	0.170543	0.170148	0.168923	0.171551	0.169317	0.168134	0.169886	0.159696	0.155583	0.158767	0.158283	0.161991	0.158403	0.157719	0.165659	0.159371	0.165497	0.183336
b003410	0.31882	0.09058	0.111571	0.109568	0.103771	0.109515	0.104324	0.109331	0.105378	0.145351	0.113152	0.136814	0.104192	0.104271	0.103059	0.102374	0.103428	0.110225	0.214474	0.13362	0.188552	0.14414	0.0853953	0.126358	0.197807	0.143432	0.193907	0.112941
C000114	0.115483	0.117105	0.144441	0.142805	0.138292	0.142272	0.137653	0.147426	0.141598	0.141882	0.137759	0.141881	0.137937	0.142628	0.142983	0.140211	0.138861	0.114332	0.11377	0.119407	0.116368	0.119821	0.115719	0.115512	0.12109	0.117046	0.122152	0.146751
b003411	0.124621	0.128568	0.162173	0.159513	0.160426	0.160188	0.154352	0.165468	0.157449	0.158203	0.156218	0.15983	0.154511	0.161101	0.156773	0.158998	0.15594	0.123201	0.123769	0.129136	0.124842	0.129483	0.126168	0.124715	0.130936	0.12781	0.132072	0.165746
C000115	0.101316	0.0995867	0.134687	0.138481	0.133618	0.138172	0.133273	0.138929	0.134928	0.133791	0.13448	0.134479	0.133342	0.14093	0.132342	0.133273	0.13317	0.0987097	0.101006	0.103277	0.0998453	0.102452	0.0993032	0.0994836	0.104077	0.101368	0.10449	0.140482
b005330	0.0713796	0.073422	0.108081	0.111357	0.106968	0.106906	0.108267	0.107679	0.108545	0.105546	0.108144	0.104618	0.104959	0.100136	0.104896	0.103567	0.10434	0.0686701	0.070773	0.0701866	0.0700046	0.070227	0.0705909	0.0701461	0.0718851	0.0718642	0.0730372	0.108081
b005422	0.164111	0.165409	0.182464	0.190026	0.172383	0.180709	0.173824	0.185795	0.181879	0.179628	0.171752	0.174947	0.173733	0.169906	0.178369	0.178323	0.177649	0.165159	0.164367	0.168803	0.165787	0.171695	0.168007	0.169683	0.173454	0.171526	0.175172	0.187685
b005334	0.131322	0.132581	0.148274	0.157013	0.14051	0.149393	0.142162	0.151199	0.149574	0.146794	0.140149	0.142062	0.13874	0.136609	0.144843	0.14376	0.144085	0.129733	0.131156	0.133806	0.134303	0.138742	0.134402	0.136621	0.14	0.138443	0.141126	0.15156
b005423	0.144772	0.14539	0.166795	0.18076	0.158979	0.167121	0.160444	0.170093	0.168089	0.1659	0.15792	0.160036	0.161707	0.153157	0.162846	0.161828	0.163131	0.143133	0.14306	0.146884	0.145828	0.152855	0.14641	0.149869	0.151581	0.151362	0.154093	0.171396
b005335	0.138041	0.138853	0.162727	0.173965	0.15145	0.160048	0.154689	0.164647	0.162648	0.159328	0.15289	0.154168	0.153689	0.14933	0.159168	0.156969	0.159048	0.138748	0.13907	0.141327	0.139631	0.146768	0.14115	0.143659	0.145319	0.14857	0.149029	0.168804
b005424	0.130967	0.1309	0.147662	0.158936	0.137715	0.145009	0.141473	0.150388	0.150315	0.144678	0.139851	0.140993	0.138562	0.136647	0.146224	0.140994	0.146004	0.132179	0.130327	0.131539	0.131708	0.139283	0.133358	0.136152	0.135344	0.139283	0.139754	0.153741
b005336	0.968893	0.960596	0.890219	0.859264	0.845534	0.838221	0.86206	0.81966	0.839745	0.822852	0.840762	0.818531	0.843925	0.738925	0.819293	0.814687	0.812258	0.952668	0.921916	0.927608	0.927364	0.922342	0.905312	0.89672	0.927429	0.879761	0.897673	0.851551
b005425	0.128079	0.128385	0.15189	0.161033	0.139789	0.146397	0.145475	0.153657	0.155385	0.14463	0.144247	0.143592	0.142401	0.140634	0.151392	0.141941	0.151583	0.131719	0.13019	0.130461	0.128658	0.1374	0.131037	0.135359	0.133351	0.13849	0.137911	0.157806
b005337	0.145377	0.146728	0.162595	0.171192	0.149824	0.156313	0.155858	0.163877	0.165572	0.152346	0.155032	0.15375	0.153214	0.150196	0.163091	0.149824	0.161976	0.149583	0.147653	0.147538	0.144336	0.155064	0.147577	0.152825	0.147498	0.156569	0.155025	0.166894
b005426	0.139051	0.138162	0.155718	0.163684	0.14547	0.150433	0.150954	0.15856	0.159881	0.146191	0.151314	0.14679	0.149113	0.142107	0.155718	0.142708	0.155678	0.141568	0.138458	0.139236	0.136459	0.147306	0.13794	0.144049	0.137459	0.147047	0.143715	0.15792
b005338	0.111888	0.111078	0.132364	0.141106	0.123898	0.127271	0.129129	0.134533	0.136666	0.122	0.128648	0.123829	0.127684	0.119114	0.132674	0.1208	0.132674	0.115276	0.111947	0.111678	0.10814	0.118363	0.10856	0.114706	0.109459	0.118004	0.113087	0.13467
b005427	0.146084	0.142254	0.159156	0.161651	0.151927	0.152984	0.156831	0.16165	0.165159	0.148123	0.157212	0.149349	0.155605	0.142839	0.160128	0.146601	0.160635	0.148178	0.143595	0.144933	0.139567	0.15343	0.138699	0.147191	0.1402	0.150784	0.143518	0.161439
b005339	0.120839	0.118733	0.147505	0.146829	0.142692	0.142214	0.147466	0.149057	0.153552	0.137719	0.146829	0.138793	0.147267	0.133701	0.149176	0.137043	0.148061	0.121792	0.117943	0.119358	0.115509	0.125938	0.113568	0.119819	0.116101	0.123701	0.117911	0.148699
b005428	0.612557	0.608069	0.446094	0.579777	0.396427	0.476094	0.406891	0.348528	0.426696	0.826796	0.469147	0.678067	0.444327	0.415133	0.435939	0.624687	0.447043	0.510159	0.582456	0.450323	0.736919	0.490177	0.566196	0.556706	0.589687	0.493454	0.473261	0.211855
b005340	0.0814608	0.0810837	0.105636	0.110282	0.103924	0.104413	0.106003	0.107134	0.106981	0.103985	0.103649	0.101999	0.104107	0.104474	0.103771	0.11019	0.104474	0.0812485	0.0804241	0.0798113	0.081484	0.0836985	0.0826623	0.0797174	0.0832752	0.081602	0.0848998	0.107164
b005429	0.138482	0.170873	0.145892	0.162805	0.147137	0.16233	0.147267	0.167053	0.148296	0.158253	0.144819	0.156108	0.145249	0.154649	0.145635	0.161644	0.146622	0.166237	0.15568	0.137134	0.159315	0.144487	0.158906	0.139789	0.156864	0.142853	0.161031	0.147694
b005331	0.0834713	0.0883132	0.112017	0.113442	0.104628	0.107953	0.105789	0.111568	0.109879	0.1079	0.104285	0.105736	0.103414	0.0985328	0.106661	0.105815	0.10562	0.0814103	0.0883331	0.0843773	0.0877571	0.0899819	0.0866439	0.0870147	0.0923306	0.0887249	0.0917539	0.109827
b005419	0.218358	0.125187	0.134258	0.126582	0.119638	0.133584	0.121513	0.129893	0.145716	0.122864	0.117293	0.134083	0.165084	0.111375	0.150433	0.123446	0.120458	0.0916497	0.124696	0.114	0.119009	0.108406	0.19451	0.12514	0.178003	0.108032	0.119594	0.1233
b005332	0.122075	0.125019	0.150835	0.156665	0.142383	0.150982	0.144605	0.153677	0.151091	0.147411	0.14333	0.145334	0.141874	0.135716	0.147046	0.14417	0.143804	0.118469	0.12655	0.122525	0.125499	0.130877	0.124418	0.12625	0.131809	0.126371	0.131659	0.151713
b005420	1.02623	1.00141	0.983703	0.827495	0.984445	0.977791	0.973511	0.761744	0.944218	0.61102	0.94015	0.93474	0.921705	0.718369	0.930584	0.552268	0.628874	0.543062	1.0488	0.96437	0.906241	1.00217	0.902117	0.965105	0.967121	0.929472	0.883425	0.628391
b005333	0.100834	0.101058	0.130771	0.135192	0.123287	0.131561	0.124993	0.133329	0.14075	0.129792	0.124518	0.262363	0.163803	0.117697	0.221911	0.126792	0.126571	0.105996	0.109039	0.101731	0.101008	0.127171	0.165403	0.108116	0.116645	0.102654	0.1249	0.133171
b005421	0.152039	0.153074	0.176876	0.185289	0.167515	0.176531	0.16855	0.179767	0.174547	0.173857	0.166566	0.170145	0.164797	0.162165	0.172433	0.172692	0.172864	0.149055	0.154679	0.157204	0.15357	0.157128	0.154909	0.160277	0.16168	0.158199	0.166233	0.180932
C000170	1.03144	0.983671	1.01086	0.9861	0.970292	0.947433	0.968927	0.939093	0.956897	0.91392	0.903806	0.87624	0.870092	0.891675	0.898693	0.893247	0.894384	1.02715	0.97558	1.00852	0.971124	0.991097	0.945035	0.983293	0.958511	0.988694	0.929363	1.01527
b004018	0.10217	0.102351	0.129181	0.134106	0.123563	0.124512	0.12495	0.128197	0.131079	0.126846	0.121447	0.122322	0.1209	0.116376	0.125241	0.125132	0.125389	0.0983581	0.10214	0.101449	0.103731	0.104631	0.104961	0.105351	0.108623	0.108353	0.108473	0.131116
C000201	0.0761917	0.0759217	0.0959407	0.0992002	0.0921008	0.0928145	0.0931158	0.094295	0.0970926	0.0944047	0.0901809	0.0905648	0.0900444	0.0864234	0.0932252	0.0931978	0.0944048	0.0733815	0.0750228	0.0750225	0.0770459	0.077518	0.0784392	0.0784173	0.0794966	0.0801485	0.0804348	0.097312
b004021	0.109673	0.10977	0.137772	0.141193	0.132446	0.132369	0.133768	0.134856	0.139288	0.135284	0.128637	0.129647	0.12852	0.122727	0.132057	0.13229	0.132174	0.105241	0.108378	0.108185	0.112164	0.11362	0.112132	0.113976	0.115496	0.115884	0.115852	0.139055
C000203	0.310358	0.0872419	0.115837	0.119622	0.112087	0.111988	0.112383	0.114785	0.117943	0.114719	0.108995	0.109488	0.108797	0.107909	0.112547	0.112251	0.112877	0.0844088	0.0862116	0.0865464	0.0893029	0.0901526	0.0898952	0.090127	0.0911831	0.0918782	0.0923163	0.118601
b004032	0.995309	0.997926	1.04793	1.029	1.00838	1.03158	0.999162	1.01272	0.994576	0.978982	0.979456	0.964501	0.967005	0.950697	0.963247	0.93754	0.948257	1.01024	1.01149	1.02428	1.01229	0.991792	0.984767	0.986998	1.00372	0.984657	0.944896	1.08957
C000211	0.114514	0.113403	0.135511	0.13916	0.13194	0.130442	0.131595	0.132132	0.136548	0.133783	0.126795	0.127409	0.126565	0.123992	0.13052	0.131595	0.130712	0.110336	0.112391	0.112695	0.116333	0.11667	0.116872	0.117613	0.119467	0.119938	0.120309	0.138814
b004099	0.111772	0.110471	0.132816	0.135364	0.129632	0.128768	0.129408	0.130343	0.133903	0.131842	0.124911	0.125922	0.124012	0.120078	0.127009	0.12877	0.12817	0.107737	0.108974	0.109267	0.113758	0.114571	0.112716	0.114668	0.115742	0.1161	0.116523	0.135476
C000213	0.104146	0.102722	0.137252	0.140992	0.134447	0.133941	0.134097	0.134369	0.137915	0.137291	0.129772	0.130473	0.129421	0.124863	0.131564	0.134097	0.132499	0.0999948	0.101358	0.101752	0.106055	0.105661	0.105176	0.105298	0.107146	0.106873	0.107903	0.139746
b004100	0.134759	0.14467	0.142406	0.14758	0.140143	0.139738	0.139415	0.140305	0.143134	0.142972	0.13505	0.135899	0.133877	0.132664	0.137515	0.140951	0.137394	0.148025	0.132047	0.132873	0.137354	0.137315	0.136843	0.137669	0.140224	0.140302	0.141561	0.146085
C000222	0.996457	0.825853	0.935092	0.961113	0.924919	0.901761	0.915276	0.82855	0.880448	0.821841	0.843699	0.810375	0.823681	0.785327	0.785216	0.790886	0.787801	0.851062	0.838183	0.917563	0.827683	0.890503	0.862303	0.895939	0.895763	0.872285	0.890108	0.834814
b003970	0.0833594	0.0835779	0.120602	0.124319	0.118571	0.119053	0.119226	0.120637	0.121325	0.117332	0.116162	0.115749	0.115715	0.113029	0.116644	0.116954	0.116816	0.0805685	0.0835779	0.0832381	0.0830195	0.0832624	0.0927268	0.0841114	0.0860046	0.0856649	0.0863686	0.121118
b004105	0.13239	0.131483	0.145954	0.150856	0.146037	0.145996	0.144044	0.146162	0.145705	0.151354	0.13935	0.144583	0.147117	0.144251	0.139682	0.152434	0.139724	0.12854	0.128312	0.129143	0.136542	0.132353	0.133144	0.131748	0.137373	0.133107	0.137948	0.150191
C000225	0.13657	0.1354	0.148077	0.153546	0.150791	0.152105	0.148289	0.151935	0.148417	0.156895	0.143753	0.153673	0.142906	0.156388	0.141167	0.155115	0.14104	0.130719	0.128341	0.12936	0.140873	0.132909	0.135853	0.130531	0.141295	0.131096	0.141477	0.154013
b004106	0.318999	0.158299	0.155823	0.162512	0.155867	0.158646	0.153174	0.15882	0.151698	0.163641	0.150091	0.162426	0.152219	0.168288	0.263658	0.170762	0.150916	0.166941	0.153437	0.153698	0.166303	0.154396	0.166565	0.15553	0.169661	0.329509	0.172933	0.161122
C000240	0.257662	0.206591	0.193535	0.209349	0.192103	0.19794	0.18998	0.200594	0.186372	0.193005	0.181278	0.193376	0.180587	0.204575	0.182709	0.222195	0.180482	0.199692	0.257999	0.2457	0.260687	0.24066	0.268482	0.243953	0.258874	0.252892	0.263511	0.20919
b004117	NA	NA	NA	NA	NA	NA	NA	NA	NA	NA	NA	NA	NA	NA	NA	NA	NA	NA	NA	NA	NA	NA	NA	NA	NA	NA	NA	NA
C000171	0.125905	0.1304	0.140606	0.145033	0.139062	0.138656	0.139875	0.472219	0.141174	0.137113	0.135732	0.136301	0.136423	0.131346	0.136342	0.138535	0.138088	0.120464	0.125357	0.1247	0.124956	0.125577	0.125578	0.131313	0.127623	0.127513	0.128281	0.141296
C000180	0.983916	0.903968	0.939846	0.854468	0.916804	0.883297	0.886931	0.728671	0.89226	0.766368	0.842521	0.77057	0.833602	0.69287	0.798143	0.75239	0.808121	0.957864	0.917696	0.942166	0.862342	0.914074	0.825918	0.907494	0.856238	0.91687	0.818549	0.843771
b004015	0.114833	0.114833	0.138041	0.142874	0.132702	0.136092	0.134572	0.136989	0.138821	0.134222	0.130715	0.13161	0.130987	0.126194	0.133442	0.133636	0.133754	0.11032	0.115201	0.114766	0.115702	0.116672	0.117173	0.118276	0.120082	0.120422	0.121319	0.138002
C000181	0.45752	0.392327	0.110235	0.113878	0.106905	0.107252	0.107566	0.109293	0.111523	0.110612	0.109262	0.105681	0.10766	0.100656	0.106812	0.107063	0.10945	0.186619	0.192498	0.195821	0.391227	0.653827	0.589614	0.100211	0.0869472	0.351144	0.505482	0.111429
b004016	0.100724	0.100547	0.135386	0.140199	0.130687	0.131375	0.131757	0.134965	0.137525	0.133246	0.128242	0.129235	0.128548	0.122627	0.131375	0.132406	0.131833	0.0961209	0.100383	0.0998145	0.102277	0.10301	0.103186	0.103127	0.10556	0.10597	0.106703	0.136455

## Sheet: Figure4
SampleID	WatershedLogTiter	CircleLogTiter	IntegralLogTiter				Note that samples at the limit of detection in the Watershed or Integral counting methods were excluded from this plotted figure
Sample1	4.8	NA	4.7
Sample2	6.9	6.7	7.4
Sample3	5.8	5.5	5.4
Sample4	9.5	9.6	10.1
Sample5	7.7	7.6	8.3
Sample6	8.5	8.5	9.2
Sample7	9.3	8.6	10.1
Sample8	5.1	5.2	4.7
Sample9	8.7	11.2	10.5
Sample10	3.9	3.8	4.8
Sample11	7.4	8.3	8.8
Sample12	8.8	8.7	8.5
Sample13	9.6	9.4	10
Sample14	5.8	5.5	5.3
Sample15	7.3	3.3	7.5
Sample16	4	4.3	5.1
Sample17	9.6	9.5	9.8
Sample18	7.4	6.3	6
Sample19	10.3	9.5	11.4
Sample20	4.9	5	6.1
Sample21	4.7	5.2	6.1
Sample22	6.8	6.3	7.3
Sample23	9.5	9.5	10.4
Sample24	4.7	4.5	5.4
Sample25	5.3	5.3	5.9
Sample26	8.3	8.5	8.4
Sample27	4	4.3	4.9
Sample28	4.7	4.7	6.5
Sample29	5.3	4.4	5.8
Sample30	7.4	7.4	8.5
Sample31	6.5	6.6	7
Sample32	8.7	8.5	9.5
Sample33	7.3	7	8.3
Sample34	9	9.1	11
Sample35	10.7	8.3	8.4
Sample36	7.4	7.5	8.6
Sample37	9.1	8.8	9.4
Sample38	4.5	4.5	5.1
Sample39	8.6	8.5	9.5
Sample40	4.8	4.4	6.4
Sample41	4.7	5	6.3
Sample42	9.7	9.7	10.8
Sample43	6	6.4	8.2
Sample44	9.7	9.7	10.5
Sample45	7.8	7.7	8.9
Sample46	9	9.4	10.3
Sample47	6.2	4.2	6.1
Sample48	6.7	6.8	7
Sample49	6.8	6.5	8.2
Sample50	8.8	3.3	10.8
Sample51	9.3	9.3	9.7
Sample52	4.3	4.3	4.6
Sample53	9.3	8.6	10.1
Sample54	7.3	7.5	8.5
Sample55	4	4.2	4.7
Sample56	8.9	8.8	9.5
Sample57	7.6	NA	7.2
Sample58	8.4	8.3	9.5
Sample59	6.4	NA	6
Sample60	7.7	7.7	8.7
Sample61	9.5	8.6	9.7
Sample62	5.7	6.3	6.4
Sample63	5.1	5.3	4.7
Sample64	3.6	3.5	4.3
Sample65	6.3	6.5	7.4
Sample66	6.7	6.6	7.4
Sample67	4.1	3.4	3.9
Sample68	8.7	8.7	9.9
Sample69	6.3	6.5	7.7
Sample70	4.4	4.1	4.9
Sample71	8.4	7.9	9.2
Sample72	8.2	8.2	8.9
Sample73	9.5	9.5	10
Sample74	7.3	6.5	8.2
Sample75	7.8	8.6	9.7
Sample76	3.8	3.8	4.5
Sample77	5.8	6.1	6.7
Sample78	5.5	5.5	6.5
Sample79	9.4	9.3	10.5
Sample80	7.9	7.3	9.4
Sample81	6.7	6.6	8.4
Sample82	8.3	8.3	9.5
Sample83	7.4	NA	7.3
Sample84	6.8	7.1	6.7
Sample85	4.5	4.3	5
Sample86	8.3	8	8.3
Sample87	6.8	6.7	7.3
Sample88	8	8.3	7.4
Sample89	4	3.3	4.6
Sample90	9.5	9.4	10.7
Sample91	6.8	7.1	7.5
Sample92	8.6	8.7	10.1
Sample93	7	NA	7.1
Sample94	6.9	6.3	7.9
Sample95	5.6	6.1	7.4
Sample96	8.5	8.5	9.9
Sample97	7.7	NA	7.7
Sample98	6.8	6.7	7.3
Sample99	9.3	9.3	9.5
Sample100	7	NA	6.9
Sample101	9.7	9.6	10.7
Sample102	7.3	6.8	7.3
Sample103	5.3	NA	5.3
Sample104	6.5	6.6	8.8
Sample105	5.3	NA	5
Sample106	5	5.3	6.1
Sample107	7.3	6.4	8.1
Sample108	8.9	8.8	10.3
Sample109	3.9	4.2	5.2
Sample110	8.4	8.3	9.3
Sample111	8.6	9.2	10.6
Sample112	9	8.7	9.2
Sample113	4.9	4.7	6
Sample114	9.8	9.7	10.5
Sample115	4.3	4.3	6.2
Sample116	9.4	8.7	9.7
Sample117	9.5	9.5	10.7
Sample118	9.3	9.4	10.7
Sample119	8.9	8.7	9.1
Sample120	9.2	8.9	10.5
Sample121	10.3	9.6	10
Sample122	7.7	5.2	8.4
Sample123	9.7	9.6	10.8
Sample124	8.7	8.5	9.3
Sample125	9.5	9.4	10.3
Sample126	9.5	9.3	9.3
Sample127	10.3	9.8	10.5
Sample128	5.8	6.5	5.5
Sample129	3.5	3.5	4.2
Sample130	5.3	5.3	6.3
Sample131	7.9	7.7	8.2
Sample132	3.8	3.7	4.1
Sample133	9.1	8.8	10.3
Sample134	5.5	5.4	5
Sample135	7.8	8.2	9.2
Sample136	9.3	8.7	10.2
Sample137	3.6	3.3	4.7
Sample138	7.4	3.3	8.3
Sample139	3.8	3.7	4.1
Sample140	7.3	7.3	7.4
Sample141	5.7	5.6	6.9
Sample142	3.9	3.6	3.9
Sample143	5	4.4	4.4
Sample144	6.9	5.5	6.3
Sample145	6.9	6.7	7.5
Sample146	10.5	5.3	5.7
Sample147	10.3	4.4	4.8
Sample148	5	4.2	4.1
Sample149	8.1	7.8	10.5
Sample150	9.4	9.6	10
Sample151	9.1	9.3	10.1
Sample152	8.3	8	8.4
Sample153	5.7	5.7	6.5
Sample154	4.8	NA	4.4
Sample155	5.3	4.4	5.4
Sample156	8.5	7.7	9.5
Sample157	9.3	8.7	10
Sample158	9.1	9	9.2
Sample159	8.5	8.5	9.4
Sample160	8.7	8.5	8.8
Sample161	7.7	7.6	8.1
Sample162	11	8.5	8.8
Sample163	9.5	9.5	10.4
Sample164	6	6	6.5
Sample165	8.6	8.5	8.4
Sample166	9.5	9.5	10.4
Sample167	8.8	8.6	9.4
Sample168	11.4	14.1	11.1
Sample169	6.9	6.9	6.5
Sample170	6.5	6.4	6.7
Sample171	5.2	4.6	5.5
Sample172	5.5	5.3	6.3
Sample173	6.5	6.5	7.6
Sample174	6.3	6.4	7.5
Sample175	7	6.9	8.2
Sample176	8.2	7.6	7.9
Sample177	10	9.6	10.4
Sample178	4.6	4.5	5.6
Sample179	8.7	4.3	9.3
Sample180	6.3	6.4	6.9
Sample181	7.4	7.5	8
Sample182	7.1	NA	7.4
Sample183	9.4	9.4	10.5
Sample184	7.5	7.4	8.3
Sample185	6.5	6.4	7.3
Sample186	8.6	8.7	10.3
Sample187	3.9	3.5	4.7
Sample188	8.5	4.3	9.1
Sample189	6.3	6.1	7.8
Sample190	7	7	8.1
Sample191	6.9	6.7	7.2
Sample192	4.7	4.7	5.8
Sample193	5.7	5.7	6
Sample194	9	8.8	8.4
Sample195	5.5	5.3	5.1
Sample196	4.5	4.5	5.2
Sample197	4.7	4.6	6.6
Sample198	9.3	9.3	9.7
Sample199	6.9	6.9	8.7
Sample200	9.5	9.3	9.6
Sample201	5.5	NA	4.9
Sample202	7.7	7.6	8.8
Sample203	9.4	NA	7.3
Sample204	5.4	5.3	7.3
Sample205	6.1	5.7	8.7
Sample206	4.8	4.7	5.7
Sample207	4.6	4	4.2
Sample208	5.9	5.5	6.3
Sample209	5.9	5.5	6.4
Sample210	4.5	3.3	5.1
Sample211	6.8	7.3	6.7
Sample212	8.8	9.2	8.2
Sample213	4.8	6.3	4.3
Sample214	5.3	5.4	6.4
Sample215	9	8.6	9.1
Sample216	6.7	6.8	7.3
Sample217	5.1	4.9	5.3
Sample218	4.7	NA	4.5
Sample219	5.2	5.1	4.8
Sample220	9.4	9.4	10.9
Sample221	3.9	3.5	4.2
Sample222	9.3	9.3	10.5
Sample223	4.9	4.8	7.1
Sample224	4.9	5.3	6.2
Sample225	9.5	9.6	9.5
Sample226	6.8	6.5	9.4
Sample227	9.5	9.5	11.2
Sample228	7.3	NA	5.7
Sample229	9.4	4.2	10.3
Sample230	8	9.3	9.4
Sample231	5.6	5.5	8
Sample232	8	8.4	9.5
Sample233	5.2	5.2	4.7
Sample234	9	8.8	11.3
Sample235	5.5	5.5	7.7
Sample236	6.5	NA	6.7
Sample237	6.4	6.5	7.6
Sample238	9.3	8.6	9.8
Sample239	5.5	5.5	6.7
Sample240	7.1	8.2	7
Sample241	6.3	6.3	7.9
Sample242	3.5	4.3	3.5
Sample243	6.6	6.5	6.7
Sample244	7	7.3	8
Sample245	7.7	7.9	9.5
Sample246	7.4	7.3	8.5
Sample247	4.4	4.5	5.5
Sample248	8.1	9.3	9.9
Sample249	5.4	5.3	6
Sample250	6.7	6.7	7.3
Sample251	4.5	4.2	4.3
Sample252	9.8	9.7	10.9
Sample253	6.3	6.3	6.7
Sample254	6.8	6.5	6.5
Sample255	7.7	7.7	9.3
Sample256	9.3	4.2	9.5
Sample257	10.5	4.4	7.5
Sample258	5.3	4.4	6.5
Sample259	6.7	6.7	7.9
Sample260	5.1	5.4	6.4
Sample261	9	8.6	8.6
Sample262	8.6	8.6	10.4
Sample263	5	4.4	4.7
Sample264	8.8	4.1	4
Sample265	9.4	9.4	10.1
Sample266	7.5	7.5	8.4
Sample267	8.4	8.5	10
Sample268	4.1	4.2	4.7
Sample269	4.8	NA	4.7
Sample270	5.6	5.6	7.5
Sample271	6.7	6.5	8.1
Sample272	6.9	6.8	7.5
Sample273	6.6	6.5	7.4
Sample274	7.7	7.7	8
Sample275	9	8.7	9.5
Sample276	4.7	4.6	5
Sample277	3.8	4.1	3.4
Sample278	8.7	3.7	9.2
Sample279	6.8	6.6	7.4
Sample280	7	7.4	9.3
Sample281	8.8	8	7.8
Sample282	6.7	6.8	7.9
Sample283	9.4	9.5	10.1
Sample284	3.4	3.3	4.1
Sample285	6.3	6.4	7.5
Sample286	5.5	10.5	5.3
Sample287	8.3	7.7	8
Sample288	6.7	6.7	7
Sample289	7.4	8.3	7.8
Sample290	7.4	7.3	8
Sample291	3.6	3.4	5
Sample292	9.3	4.2	10.4
Sample293	8.7	8.7	9.1
Sample294	9.5	9.4	11.1
Sample295	4.7	4.5	6.7
Sample296	7.4	7.4	9.1
Sample297	10.3	8.5	8.3
Sample298	9.4	9.3	9.7
Sample299	9.3	9.3	10.1
Sample300	6.5	6.6	9
Sample301	8	7.7	9.7
Sample302	4	NA	4.9
Sample303	5.8	6.3	7.2
Sample304	8.3	8.6	9
Sample305	9.7	9.7	10.6
Sample306	8.8	9.1	8.5
Sample307	9.4	9.4	10.3
Sample308	6.5	6.5	7.6
Sample309	6.6	6.7	8
Sample310	6.6	8.3	6.1
Sample311	7.3	7.4	8.3
Sample312	8.6	8.7	9.6
Sample313	7.4	7.4	8.9
Sample314	4.7	7.2	7
Sample315	3.4	3.4	3.6
Sample316	6.6	6.7	7.5
Sample317	9.5	9.4	10.7
Sample318	8.3	8.3	10.7
Sample319	8.8	8.7	10.5
Sample320	9.6	9.5	9.7
Sample321	6.1	6.3	7.3
Sample322	4.3	4.5	3.9
Sample323	9.5	8.7	10.2
Sample324	7.3	10.5	7.5
Sample325	9	8.6	9.1
Sample326	8.7	9.3	10.4
Sample327	4.7	4.7	6.5
Sample328	9.3	8.7	10.5
Sample329	8	5.2	7.5
Sample330	7.3	7.3	7
Sample331	9.7	3.3	9.9
Sample332	10.3	10.3	11.4
Sample333	9.9	9.9	10.9
Sample334	6.3	6.3	7.4
Sample335	8.4	4.2	7.6
Sample336	5.3	5.3	6.1
Sample337	6.9	6.7	7.5
Sample338	4.2	4.2	4.5
Sample339	4.6	5.3	6.2
Sample340	9.5	9.7	10.4
Sample341	9.5	9.4	10.4
Sample342	9.4	9.5	10
Sample343	8.8	4.3	9.3
Sample344	8.1	8	8.4
Sample345	9.5	9.5	10
Sample346	7.4	7.5	8.3
Sample347	9.6	9.7	11
Sample348	8.6	8.3	8.8
Sample349	7.8	9.3	8.5
Sample350	8.3	8.3	8.9
Sample351	7.7	7.8	7.2
Sample352	8.3	10.5	10.1
Sample353	9.8	9.7	10.3
Sample354	7.5	7.5	8.8
Sample355	7.7	7.6	8.1
Sample356	9.3	9.3	10.3
Sample357	9.5	3.3	10
Sample358	4.2	4.3	4.5
Sample359	6.1	7.3	9
Sample360	8.9	8.2	8.3
Sample361	4	3.7	3.4
Sample362	4.5	3.3	4.7
Sample363	9	8.7	9.2
Sample364	8.1	8	8.2
Sample365	10.7	3.8	4.7
Sample366	9.7	3.5	9.4
Sample367	9.5	9.5	10.7
Sample368	6.1	5.5	6
Sample369	9.4	9.4	9.9
Sample370	7.9	7.9	7.8
Sample371	7.3	6.5	7.8
Sample372	7.5	7.5	8.6
Sample373	9.6	9.5	10.7
Sample374	3.9	4.2	4.7
Sample375	5.6	5.6	7.9
Sample376	6.5	6.6	6.6
Sample377	6.6	6.6	7.5
Sample378	8.5	9	9.8
Sample379	6.5	6.5	7.3
Sample380	4.5	4.3	5
Sample381	4.5	4.5	5.3
Sample382	6	6.3	5.5
Sample383	5.5	5.5	7.3
Sample384	8.9	8.7	10.6
Sample385	7.4	7.5	8.7
Sample386	9.4	9.4	9.7
Sample387	3.9	3.3	3.5
Sample388	6.8	7.5	7.7
Sample389	8.9	9.1	9.9
Sample390	6.3	6.5	7.7
Sample391	11.2	8.3	8.4
Sample392	9.7	9.6	11.1
Sample393	7	6.5	8.4
Sample394	9.7	9.7	10.1
Sample395	7.7	NA	7.7
Sample396	6.5	NA	5.8
Sample397	10.3	9.7	10.4
Sample398	3.9	3.8	4.3
Sample399	8.7	8.7	8.3
Sample400	9.3	9.4	10.4
Sample401	8.8	8.7	9.5
Sample402	6.3	6.5	6.4
Sample403	4.5	3.6	3.6
Sample404	10.1	9.7	10.2
Sample405	10.3	10.4	10
Sample406	6.4	6.4	8.9
Sample407	9.5	9.6	10.8
Sample408	7.5	7.3	8.7
Sample409	5.5	6.4	6.6
Sample410	8.3	8.2	8
Sample411	7.5	7.1	7.2
Sample412	4.8	4.7	5.3
Sample413	8.8	8.8	9.7
Sample414	5.7	5.5	5.4
Sample415	5.2	5.3	4.9
Sample416	5.7	5.6	5.9
Sample417	9.7	9.7	10.6
Sample418	8.3	8.1	7.9
Sample419	4.8	4.6	4.6
Sample420	8.3	8.3	9.1
Sample421	5.8	5.4	6.5
Sample422	7.5	7.7	8.2
Sample423	7.4	7.3	7.8
Sample424	8.9	9.1	10.7
Sample425	4.3	3.3	5.2
Sample426	4.8	5.6	6.4
Sample427	8.5	8.3	8.5
Sample428	7.4	7.3	7.8
Sample429	10.3	10.3	11.1
Sample430	9.9	10.4	9.5
Sample431	5.5	6.1	7.1
Sample432	8.8	8.8	9.8
Sample433	8.4	7.7	8.1
Sample434	5.7	5.3	6.7
Sample435	8.7	8.4	8.9
Sample436	7.7	7.5	8.4
Sample437	9.4	9.6	10
Sample438	4.1	4.2	5.1
Sample439	6.3	6.3	7.2
Sample440	5.4	5.2	5.4
Sample441	5	4.7	6.9
Sample442	5.7	5.8	6.5
Sample443	4.4	4.3	4.8
Sample444	6.7	6.5	8.2
Sample445	4.6	4.6	4.6
Sample446	3.6	3.5	3.9
Sample447	9.3	8.3	8.7
Sample448	4.4	5.3	8.2
Sample449	6.4	6.3	6.8
Sample450	9	8.9	9.7
Sample451	6.5	6.3	5.5
Sample452	4.1	4.2	5.2
Sample453	5.7	5	5.2
Sample454	4.4	4.3	5.3
Sample455	7.8	8.2	8.5
Sample456	7.3	NA	7.3
Sample457	8.7	3.3	9.7
Sample458	6.4	5.6	7.7
Sample459	7	11.4	8
Sample460	4.8	4.7	6
Sample461	6.5	5.7	7.5
Sample462	4.8	4.5	3.5
Sample463	4	4.4	4.6
Sample464	7.1	7.3	7.5
Sample465	5.9	8.2	6.3
Sample466	9.1	8.7	10.5
Sample467	6.5	6.4	7.1
Sample468	3.6	3.7	4.7
Sample469	8.6	8.4	9.4
Sample470	8.8	3.7	10.3
Sample471	3.6	3.3	3.8
Sample472	7.4	7.5	8.5
Sample473	8.9	8.7	8.5
Sample474	8.3	6.5	6.3
Sample475	8.3	7.8	9.1
Sample476	9.1	9.7	8.7
Sample477	7.4	7.4	8.3
Sample478	4	3.5	3.8
Sample479	6.3	6.3	6.3
Sample480	14	14.2	13.5
Sample481	8.7	8.7	9.7
Sample482	6.4	6.4	7.2
Sample483	5.8	6.4	7.5
Sample484	4	4.3	6.1
Sample485	3.7	4.1	4.7
Sample486	5.3	6.3	5
Sample487	10.3	10.4	11.2
Sample488	6.5	6.4	6.9
Sample489	6.7	6.5	7.5
Sample490	4.7	4.7	5.9
Sample491	9.5	9.5	10.4
Sample492	8.8	3.3	8.9
Sample493	6.8	6.4	6.3
Sample494	3.7	3.5	4.1
Sample495	8.4	8.7	8.5
Sample496	5.6	6.5	7.7
Sample497	9.1	9	9.5
Sample498	8.9	8.7	10.5
Sample499	7.5	7.7	9.9
Sample500	9.3	9.3	10
Sample501	6.4	6.4	7.3
Sample502	8.7	8	8.3
Sample503	8.9	9.5	9.6
Sample504	4.4	NA	4.5
Sample505	6.1	5.3	5.8
Sample506	7.8	7.7	8.3
Sample507	5.3	5.3	5.7
Sample508	5.8	4.5	5.4
Sample509	4.1	4.2	5.4
Sample510	9	8.7	10.3
Sample511	6.8	6.7	8.5
Sample512	7.9	7.7	9.2
Sample513	7.5	7.5	8.4
Sample514	3.7	3.7	4.9
Sample515	7.3	6.9	7.9
Sample516	7.3	7.3	8.5
Sample517	3.8	3.9	4.6
Sample518	8.7	8.7	10
Sample519	8.2	9.2	8.5
Sample520	7.3	7.5	8
Sample521	8.7	8.6	9.6
Sample522	7.4	7.4	8.4
Sample523	7.9	7.5	10.2
Sample524	9.4	9.4	10.4
Sample525	5.6	NA	6.4
Sample526	9.6	9.5	11
Sample527	4.3	4.3	7
Sample528	8.4	7.9	9
Sample529	6.4	6.4	8
Sample530	7.5	7.5	8.9
Sample531	5.9	5.9	7.1
Sample532	5.3	5.4	6.4
Sample533	8.5	8.6	9.7
Sample534	6.5	3.3	7.3
Sample535	7.5	NA	6.5
Sample536	10.7	5.5	5.5
Sample537	6.5	6.4	6.9
Sample538	8.7	8.5	9.5
Sample539	7.5	6.8	8.7
Sample540	8.5	8.4	9.4
Sample541	9.5	9.5	10.2
Sample542	8	7.9	7.7
Sample543	8.5	8.5	9.3
Sample544	6.7	6.4	6.8
Sample545	8.7	9.3	10.2
Sample546	8.6	9.3	8.5
Sample547	4.9	5.3	6
Sample548	5.4	5.4	6.3
Sample549	10.3	10.3	9.8
Sample550	5.8	5.5	7.2
Sample551	5.6	4.4	4.7
Sample552	9.6	9.6	10.4
Sample553	7	9.5	7.9
Sample554	7.4	7.4	8
Sample555	9.6	9.5	9.9
Sample556	7.7	7.2	7.1
Sample557	5.3	4.6	5
Sample558	7.4	7.5	8.4
Sample559	6.8	NA	6.6
Sample560	5.5	7.3	6.6
Sample561	7.7	6.8	8.7
Sample562	3.7	4.2	4.8
Sample563	5.8	5.7	6.8
Sample564	6.5	5.9	6.3
Sample565	8.5	8.4	8.5
Sample566	9.5	9.3	9.4
Sample567	8.7	8.5	8.8
Sample568	6	6.4	8.3
Sample569	8.7	3.3	8.6
Sample570	7.7	7.7	7.7
Sample571	6	5.5	6.7
Sample572	9.6	9.5	10.1
Sample573	7.5	7.6	8.5
Sample574	7.2	3.3	6.7
Sample575	9.4	9.2	10.6
Sample576	10.1	9.6	10.3
Sample577	4.3	4.1	3.8
Sample578	4.9	5.5	6.4
Sample579	8.8	8.6	11.2
Sample580	4	3.3	3.8
Sample581	9.8	9.1	9.2
Sample582	9.3	8.7	9.5
Sample583	5.3	5.4	6.4
Sample584	8.8	10.4	8.4
Sample585	8.1	7.8	9.5
Sample586	9.5	9.5	10.8
Sample587	9.5	8.8	9.7
Sample588	4.4	4.3	4.9
Sample589	6.7	NA	6
Sample590	5.9	NA	5.7
Sample591	5.4	5.4	7.3
Sample592	9.4	8.4	9.4
Sample593	7.7	7.5	8.9
Sample594	5.1	5.4	5.5
Sample595	4.9	NA	5.1
Sample596	4.6	3.3	6
Sample597	4.8	5.6	6.5
Sample598	7	6.6	7.5
Sample599	7.3	7.3	7
Sample600	9.3	9.3	10.1
Sample601	4.7	4.7	4.8
Sample602	3.9	3.7	5.5
Sample603	5.6	5.6	7.1
Sample604	6.6	6.5	6.9
Sample605	3.8	3.7	4
Sample606	7.8	7.4	8
Sample607	8.9	4.1	10.7
Sample608	8.8	3.3	10.3
Sample609	7.6	3.3	8.6
Sample610	7.9	7.9	8.7
Sample611	6.8	5.5	6.7
Sample612	6.6	6.8	7.8
Sample613	4.5	NA	4.5
Sample614	8.9	8.8	7.7
Sample615	4.4	4.3	4.7
Sample616	4.3	4.5	5.6
Sample617	9.3	8.6	10.1
Sample618	8.6	8.5	10.7
Sample619	5.1	5.1	4.7
Sample620	7.1	7.2	6.9
Sample621	4.6	4.5	6
Sample622	8.7	4.3	9.4
Sample623	9.4	9.3	9.7
Sample624	4.3	4.3	4.7
Sample625	11.3	8.6	8.5
Sample626	10	10.1	9.5
Sample627	8.9	8.8	9.5
Sample628	10.3	9.3	10.9
Sample629	6.4	5.4	6.3
Sample630	8.5	8.5	9.5
Sample631	6.8	6.6	7.7
Sample632	8.9	8.8	10.2
Sample633	4.4	4.3	4.5
Sample634	8.6	3.4	9.4
Sample635	6.5	6.7	7.3
Sample636	9.5	9.1	10.6
Sample637	4.4	3.5	4.4
Sample638	9.4	9.4	10.2
Sample639	4.5	4.4	4.9
Sample640	8.8	8.7	9.9
Sample641	4.4	4.2	4.5
Sample642	7.4	7.4	8.8
Sample643	9.3	8.7	9.9
Sample644	9.1	9.1	10
Sample645	9.1	8.8	9.4
Sample646	9.5	9.4	10.3
Sample647	7.7	NA	7.3
Sample648	9.5	9.4	10.5
Sample649	8.5	8.5	9.5
Sample650	3.5	3.4	5
Sample651	6.8	6.5	6.4
Sample652	7.5	7.4	9.4
Sample653	7.3	7.3	7.7
Sample654	8.5	8.6	9.3
Sample655	4	4.2	3.9
Sample656	6.9	6.7	7.2
Sample657	8.4	8.5	9.4
Sample658	9.5	8.3	10.8
Sample659	7.8	9.6	7.6
Sample660	6.7	6.7	8.5
Sample661	4	3.5	4.5
Sample662	3.8	3.5	4.5
Sample663	7.5	7.7	7.3
Sample664	5.4	5.4	7.4
Sample665	8.5	8.8	8.7
Sample666	8.2	8	8.4
Sample667	5.8	5.7	6
Sample668	6.3	5.7	6.8
Sample669	4.4	4.3	4.5
Sample670	10.3	4.7	4.8
Sample671	5.7	5.7	6.2
Sample672	8.3	7.9	8.6
Sample673	9.5	8.8	9.7
Sample674	7.9	NA	8.2
Sample675	9	8.6	8.5
Sample676	9.8	9.7	9.7
Sample677	7.2	6.8	7.2
Sample678	5.2	5.2	4.7
Sample679	9.5	9.3	10
Sample680	5.7	5.7	6.5
Sample681	9.6	3.3	10.6
Sample682	8.8	8.8	9.7
Sample683	5.8	5.4	5.3
Sample684	9.8	9.7	10.8
Sample685	9	9.4	8.5
Sample686	9.3	4.3	6.5
Sample687	6.3	5.7	7.2
Sample688	6.1	5.8	8
Sample689	6.4	5.9	5.7
Sample690	4.6	4.7	5
Sample691	7.7	7.6	8.5
Sample692	6	6.5	6.7
Sample693	3.7	4.2	4.6
Sample694	4.7	4.6	5.8
Sample695	9.5	9.6	9.7
Sample696	6.5	6.5	8.7
Sample697	5.5	6.5	7.1
Sample698	5	5.3	5.1
Sample699	9.3	9.4	10.2
Sample700	6.4	7.3	8
Sample701	6.7	6.8	7.7
Sample702	7.1	7.3	8.5
Sample703	7.3	6.7	7.4
Sample704	6.8	6.5	6.4
Sample705	8.1	8.1	9.1
Sample706	9.4	9.4	10.2
Sample707	5	6.5	5.5
Sample708	8	10.2	8.1
Sample709	7.8	7.7	7.4
Sample710	7.6	NA	7.8
Sample711	9.5	8.8	9.9
Sample712	8.3	7.7	9.2
Sample713	9.4	4.2	10.3
Sample714	8	3.3	9.5
Sample715	4.5	4.7	5.7
Sample716	4.3	6.3	7.2
Sample717	8.5	8.5	8.4
Sample718	9.5	9.4	10.1
Sample719	5.6	5.7	6.7
Sample720	8.9	5.3	9.5
Sample721	9.6	11.5	10.4
Sample722	6.8	6.7	8.3
Sample723	6.5	6.5	7.4
Sample724	6.7	NA	6.3
Sample725	4.3	4.1	5.1
Sample726	9.4	NA	8.3
Sample727	6.7	6.5	7.9
Sample728	9.5	9.7	10.3
Sample729	3.7	5.3	3.5
Sample730	4.2	NA	3.9
Sample731	10.9	11.3	11.4
Sample732	8.4	10.3	8
Sample733	7.8	10.1	7.5
Sample734	3.9	3.7	4.4
Sample735	10.6	8.5	9.5
Sample736	6.9	6.7	7.6
Sample737	9.7	9.7	10.6
Sample738	7.8	7.8	9.6
Sample739	9.6	9.5	9.7
Sample740	4.5	5.4	6.2
Sample741	9.3	9.3	10.3
Sample742	6.8	6.6	7.3
Sample743	4.8	3.3	5.2
Sample744	8.7	8.3	8
Sample745	5.6	5.5	6.5
Sample746	8.3	8.3	9.2
Sample747	7.3	7.1	8.5
Sample748	6.7	6.6	7.7
Sample749	9.3	9.1	10.7
Sample750	5.3	5.4	6.2
Sample751	4.3	3.3	4.7
Sample752	7.4	6.7	6.6
Sample753	8	8.6	9.4
Sample754	8	7.7	8
Sample755	9.6	9.7	10.9
Sample756	7	7.3	7.7
Sample757	5.1	5.4	5.7
Sample758	4.5	4.7	5.7
Sample759	8.9	9.1	10.1
Sample760	7.7	NA	7.4
Sample761	7.9	7.7	10.7
Sample762	10.7	4.5	4.9
Sample763	6.4	6.3	6.5
Sample764	8.7	8.6	9.3
Sample765	8.9	8.7	9.5
Sample766	8.9	9.1	10.7
Sample767	5.9	5.9	6.2
Sample768	8.3	10.4	8.5
Sample769	6.7	6.5	8
Sample770	7.5	7.5	8.5
Sample771	8.4	8.5	9.1
Sample772	3.8	4.1	7.4
Sample773	10.4	NA	7.4
Sample774	4.3	4.3	4.6
Sample775	5.8	5.6	6.8
Sample776	3.9	3.3	4.1
Sample777	6.8	6.7	7.4
Sample778	8.3	8.2	10
Sample779	5.1	6.2	5.1
Sample780	7	6.7	7.4
Sample781	9.8	9.6	10
Sample782	5	4.9	5.1
Sample783	8.7	8.7	9.6
Sample784	4.4	4.2	4.8
Sample785	8.9	8.6	8.9
Sample786	8	7.8	8.9
Sample787	4.8	5.3	7.2
Sample788	9.5	9.6	11
Sample789	7.7	7.7	8
Sample790	8.4	7.5	7.7
Sample791	6.5	6.5	8.7
Sample792	5.8	5.7	6.5
Sample793	8.5	8.3	10.7
Sample794	7.1	NA	7.2
Sample795	10.4	9.7	10.1
Sample796	6.8	3.3	8.8
Sample797	4.1	4.1	4.8
Sample798	8.9	8.7	8.8
Sample799	6.7	6.2	7.7
Sample800	6.9	6.8	7.7
Sample801	5.3	5.3	5.7
Sample802	8.4	8.4	9.5
Sample803	6.4	6.4	7.5
Sample804	5.3	5.3	7.2
Sample805	5.4	5.4	7.3
Sample806	6.5	6.3	6.5
Sample807	9.5	9.5	9.9
Sample808	7.3	7.3	8.4
Sample809	7.3	6.7	8
Sample810	10.7	5.5	6.5
Sample811	9.3	9.5	9.3
Sample812	6.5	6.5	6.6
Sample813	9.5	9.7	10.5
Sample814	8.8	8.6	8.7
Sample815	7.7	7.7	9
Sample816	8.6	8	8.7
Sample817	4	NA	4.2
Sample818	6.9	6.6	7.5
Sample819	5.4	5.3	6.7
Sample820	4.1	4.1	5
Sample821	6	NA	6
Sample822	7.3	6.7	8
Sample823	6	5.7	6.5
Sample824	9.5	9.3	10
Sample825	5.9	3.3	5
Sample826	6.8	6.7	7
Sample827	5.4	5.3	6
Sample828	5	5	5.8
Sample829	7.9	7.7	10.2
Sample830	7.8	7.8	8.9
Sample831	9.5	9.5	9.8
Sample832	7.7	7.8	8.5
Sample833	4.6	4.5	5.3
Sample834	4.7	4.7	5.9
Sample835	3.8	3.5	3.7
Sample836	7.5	6.5	6.7
Sample837	7.4	7.3	8.3
Sample838	5.3	5.3	5.5
Sample839	8	7.8	9.2
Sample840	9.7	9.5	10
Sample841	7.8	NA	7.6
Sample842	7.7	3.3	7.7
Sample843	9.6	9.3	10.5
Sample844	9.7	9.7	11.2
Sample845	4.9	5.3	6
Sample846	5.8	5.7	7.2
Sample847	6.1	5.7	7.7
Sample848	9.4	9.3	9.4
Sample849	5.3	5.3	6.7
Sample850	8.4	8.7	9.4
Sample851	5	4.6	6.7
Sample852	7.5	NA	7.5
Sample853	10.1	10	10.7
Sample854	7.4	7.4	8.5
Sample855	4.8	5	6.2
Sample856	9.3	8.5	9.1
Sample857	4	3.4	4.4
Sample858	4.4	4.4	4.4
Sample859	8.8	10.4	11
Sample860	6.5	6.4	7.1
Sample861	10.8	8.5	8.7
Sample862	7.4	11.2	6.6
Sample863	7.4	7.5	8.2
Sample864	5.9	6.5	6.9
Sample865	5.8	5.5	5.9
Sample866	6.4	6.4	6.5
Sample867	5.9	6.6	8.2
Sample868	9.7	9.5	10.3
Sample869	6.4	6.7	7.6
Sample870	5.5	NA	5.3
Sample871	6.9	6.6	7.5
Sample872	8.8	4.2	8
Sample873	9.6	9.6	10.9
Sample874	4	4.3	6.3
Sample875	3.7	4.5	5.4
Sample876	6.7	6.5	7.5
Sample877	8.8	9.1	8.9
Sample878	9.3	8.5	9.7
Sample879	8.8	4.6	9.4
Sample880	7	6.5	7.6
Sample881	7.8	7.7	9.2
Sample882	4.9	5.4	7.3
Sample883	7.5	7.5	8.4
Sample884	4.8	NA	4.3
Sample885	5.5	5.4	5.3
Sample886	6.5	6.4	7.3
Sample887	8.4	8	9.9
Sample888	5.8	5.1	5
Sample889	8.6	8.5	8.9
Sample890	6.1	5.7	7
Sample891	6.3	6.4	7.3
Sample892	9.8	9.6	11
Sample893	5.3	5.4	5.6
Sample894	9.4	4.2	10.5
Sample895	9.4	9.5	10.4
Sample896	8.1	8	9.1
Sample897	6.8	6.6	6.4
Sample898	8.9	8.7	8.9
Sample899	9.2	9.4	9.5
Sample900	7.3	7.5	10.5
Sample901	6.1	5.8	6.2
Sample902	6.5	4.5	7.3
Sample903	4	4.2	4.3
Sample904	5.3	5.5	6.2
Sample905	7.5	7.6	8.4
Sample906	6.7	NA	6.4
Sample907	5.4	5.5	6.5
Sample908	5.9	5.4	5.3
Sample909	7.3	7.3	8.5
Sample910	8.4	8.6	9.3
Sample911	4.4	3.7	4.7
Sample912	4.7	4.7	5.7
Sample913	4.4	4.5	7.4
Sample914	4.8	5.4	6.2
Sample915	5.7	NA	5.5
Sample916	4.5	4.7	4.2
Sample917	4.8	4.7	5.9
Sample918	10	9.8	10.5
Sample919	4.9	4.7	5.7
Sample920	7	8.2	6.9
Sample921	6.3	7.3	7.3
Sample922	6	5.6	7.1
Sample923	7.7	7.4	8.6
Sample924	8.8	5.2	9
Sample925	8	7.9	9.8
Sample926	4.5	4.6	4.7
Sample927	8.7	3.3	8.6
Sample928	7.7	7.6	8.9
Sample929	9.8	9.7	10.5
Sample930	7.5	8.5	8.7
Sample931	8	3.5	4
Sample932	4.7	3.7	5.7
Sample933	4.3	NA	4.2
Sample934	9.9	9.7	10.2
Sample935	4.5	4.5	5.9
Sample936	9	9.2	9.5
Sample937	7.7	NA	7.4
Sample938	7.3	7.3	7.4
Sample939	6.8	7.4	7.3
Sample940	9.4	9.3	10.2
Sample941	6.7	6.5	7.7
Sample942	9.6	9.7	11.2
Sample943	8.4	9.3	9.5
Sample944	6.7	6.7	7.4
Sample945	4.8	4.5	6.4
Sample946	8.9	8.7	9.3
Sample947	9.9	9.3	9.3
Sample948	4.4	4.2	4.7
Sample949	6.9	6.9	8.3
Sample950	10.3	10.3	10.9
Sample951	9.4	9.3	10.2
Sample952	8.4	8.5	9.7
Sample953	9.5	9.4	10.4
Sample954	4.1	4.5	4.3
Sample955	5.5	5.4	6.5
Sample956	5.5	6.3	7.3
Sample957	3.7	3.3	4.5
Sample958	9.8	9.7	10
Sample959	9.3	9.3	10.3
Sample960	8	8.3	9.5
Sample961	11.2	3.4	4.7
Sample962	5.3	5.3	5.5
Sample963	5.4	5.4	5.7
Sample964	7.2	6.8	7.9
Sample965	8.5	8.3	9.7
Sample966	7.3	6.6	8.1
Sample967	5.7	5.5	6.3
Sample968	9.1	9.3	10.2
Sample969	7.3	7.6	8.3
Sample970	5.8	5.7	8
Sample971	8.3	8.3	10.3
Sample972	7.3	7.6	8.5
Sample973	8.3	8.3	8.4
Sample974	3.4	3.4	8.3
Sample975	4.9	5.5	6.3
Sample976	9.8	8.9	8.4
Sample977	6.6	6.6	7.7
Sample978	9.7	8.4	9.3
Sample979	8.8	8.5	9.1
Sample980	8.7	3.3	9.7
Sample981	8.4	8.4	9.4
Sample982	5.3	3.3	5.6
Sample983	5.3	4.5	6.5
Sample984	9.8	9.7	10.6
Sample985	6.6	6.5	7.4
Sample986	10	10.2	10.3
Sample987	9.6	9.5	10.3
Sample988	5	4.7	5.8
Sample989	8	7.4	7.5
Sample990	5.9	5.3	5.6
Sample991	7.7	8.4	9.6
Sample992	4.5	4.3	4.7
Sample993	9.5	9.4	10.4
Sample994	5.2	4.5	5.5
Sample995	7.5	7.5	8.2
Sample996	8	8.5	9
Sample997	5.7	5.7	6.2
Sample998	10.5	4.8	6.3
Sample999	6	6.3	5.5
Sample1000	6.4	6.4	7.2
Sample1001	5.7	5.6	6.5
Sample1002	5.7	5.7	6
Sample1003	6.5	6.7	6.8
Sample1004	4.7	4.7	5.6
Sample1005	6.6	7.4	7.1
Sample1006	6.8	6.7	8.5
Sample1007	9.3	9.3	10.3
Sample1008	6.5	6.5	7.6
Sample1009	5.2	4.2	5
Sample1010	6.8	6.7	7.7
Sample1011	10	7.3	7.5
Sample1012	8.8	8.7	9.7
Sample1013	10.1	3.3	9.9
Sample1014	8.7	9.3	8.7
Sample1015	5.9	6.2	5.3
Sample1016	6.8	6.8	7
Sample1017	5.3	4.9	6.5
Sample1018	6.3	6.3	6.3
Sample1019	7.8	7.7	8.8
Sample1020	6.3	5.7	7
Sample1021	5.1	4.9	5.3
Sample1022	8.4	8.3	9.5
Sample1023	5.7	5.7	6.4
Sample1024	6.7	7.3	8
Sample1025	7.7	7.5	7.6
Sample1026	6.5	6.4	8.3
Sample1027	8.5	8.5	10
Sample1028	4.3	3.5	4
Sample1029	8.8	8.5	9.1
Sample1030	9.6	9.3	9.5
Sample1031	5.8	5.8	7.2
Sample1032	9.3	11.5	8.8
Sample1033	7.8	7.7	8.3
Sample1034	7.9	8.1	10
Sample1035	9.4	9.5	10.5
Sample1036	5.5	4.3	5.3
Sample1037	9.5	8.7	9
Sample1038	9.7	10.2	11
Sample1039	5.8	5.7	7.2
Sample1040	6.3	6.5	6.7
Sample1041	9.7	3.3	10.4
Sample1042	5.8	5.6	6.8
Sample1043	6.5	6.5	8
Sample1044	4.5	5.4	5.6
Sample1045	6.9	7.1	8.4
Sample1046	6.5	6.2	7.9
Sample1047	7.6	7.5	8.5
Sample1048	7.5	7.4	8.4
Sample1049	5.3	5.3	6.7
Sample1050	9.4	9.3	9.9
Sample1051	5.7	5.6	5.6
Sample1052	7	6.7	7.7
Sample1053	8.8	7.6	7.8
Sample1054	6.9	6.7	7.5
Sample1055	5.4	5.5	6.6
Sample1056	6.7	6.7	7.3
Sample1057	7.6	7.7	8.6
Sample1058	6.4	NA	6.3
Sample1059	6.4	6.4	6.9
Sample1060	7.8	8	9
Sample1061	4.3	9	5.5
Sample1062	5.8	5.7	6.9
Sample1063	8.3	8.3	9
Sample1064	5	4.9	5.7
Sample1065	8.6	8.5	9.5
Sample1066	7.7	3.3	8.3
Sample1067	9.5	9.5	10.4
Sample1068	6.9	6.7	7.2
Sample1069	4.3	NA	4.1
Sample1070	5.4	5.5	7.1
Sample1071	3.9	11.4	3.7
Sample1072	7.3	7.3	7
Sample1073	5.4	5.7	6.1
Sample1074	9.5	9.5	9.9
Sample1075	10.5	7.4	8.4
Sample1076	6.7	7.3	8.6
Sample1077	8	7.5	9.7
Sample1078	6.3	6.3	5.9
Sample1079	6.9	NA	6.5
Sample1080	5.9	5.4	5.8
Sample1081	7.9	7.6	9
Sample1082	7	NA	6.9
Sample1083	6.7	6.7	7.5
Sample1084	6.4	6.4	8.3
Sample1085	5.8	5.7	6.8
Sample1086	10.8	4.3	4.1
Sample1087	9.3	9.4	10.2
Sample1088	8.9	8.7	9.3
Sample1089	7.8	7.7	8.3
Sample1090	8.7	8.7	10.1
Sample1091	9.5	9.5	9.9
Sample1092	7.9	7.6	8.7
Sample1093	7	6.8	7.2
Sample1094	4.6	NA	4.5
Sample1095	6.8	6.7	8.4
Sample1096	8.3	7.7	8.5
Sample1097	8.7	9.5	8.2
Sample1098	5.7	5.4	5.1
Sample1099	5.9	6.2	7.9
Sample1100	7.6	7.5	8.3
Sample1101	4.5	4.5	5.6
Sample1102	10.7	8.5	9.3
Sample1103	5.7	5.5	6.6
Sample1104	8	8.1	7.7
Sample1105	10.5	4.7	5.3
Sample1106	4	4.3	4.6
Sample1107	5.3	4.7	5.6
Sample1108	7.9	7.7	9.3
Sample1109	8.6	8.7	10
Sample1110	8.9	9.5	8.9
Sample1111	7.4	7	6.8
Sample1112	10.7	5.7	6.3
Sample1113	9	4.2	10.9
Sample1114	5.5	5.3	6
Sample1115	7.9	7.7	8.3
Sample1116	5.3	5.3	6.4
Sample1117	4.4	NA	5
Sample1118	5.3	NA	4.9
Sample1119	8.9	8.7	9.1
Sample1120	6	5.8	7.4
Sample1121	7.4	7.3	7.3
Sample1122	8.6	8.3	8.1
Sample1123	8.4	8.4	9.1
Sample1124	6.7	6.7	7.8
Sample1125	7.6	7.6	8.1
Sample1126	6.1	7.3	7.9
Sample1127	9.3	9.4	10.1
Sample1128	9.4	9.3	9.8
Sample1129	10.4	8.5	8.4
Sample1130	5.6	5.4	5.7
Sample1131	7.8	7.7	10.8
Sample1132	8.6	8.6	7.9
Sample1133	6.6	6.5	7.4
Sample1134	7.5	NA	7.3
Sample1135	4.7	4.7	5.6
Sample1136	7.1	6.9	8.5
Sample1137	6	5.8	6.7
Sample1138	9.5	10.3	11
Sample1139	6.6	6.5	7.7
Sample1140	5.5	6.1	5.3
Sample1141	6.9	6.7	6.8
Sample1142	8.8	9.6	4.5
Sample1143	6.4	6.3	7.8
Sample1144	6.8	6.8	7.5
Sample1145	9.5	9.7	11
Sample1146	10.3	4.5	5.3
Sample1147	7.5	6.8	8
Sample1148	8.9	8.7	10.4
Sample1149	5.3	4.8	5.1
Sample1150	6.8	7.3	9.7
Sample1151	6.8	6.7	6.7
Sample1152	4.3	4.3	5.8
Sample1153	7.6	5.2	6.7
Sample1154	7	6.8	6.5
Sample1155	8.5	8.5	10.2
Sample1156	6.5	6.5	6.9
Sample1157	7.5	7.7	8
Sample1158	7.1	7.5	8.4
Sample1159	5.9	NA	6.3
Sample1160	5.9	5.7	7.3
Sample1161	5.4	3.3	4.9
Sample1162	8.5	8.8	8.9
Sample1163	8.4	8.3	9.6
Sample1164	6.3	3.7	6.3
Sample1165	8.6	8.5	10.3
Sample1166	9.8	9.7	10.8
Sample1167	9.9	9	10
Sample1168	4.3	4.5	6.1
Sample1169	9.8	9.5	11
Sample1170	7.1	6.7	6.9
Sample1171	8.8	8.7	10
Sample1172	6.3	6.3	7.9
Sample1173	6	NA	5.8
Sample1174	4.8	4.8	5.3
Sample1175	8.3	8.3	9
Sample1176	8.7	8.5	9.2
Sample1177	7.8	7.5	6.9
Sample1178	4	3.5	4.1
Sample1179	6.5	6.5	7.4
Sample1180	8.5	8.6	7.7
Sample1181	5.3	9.5	7.3
Sample1182	5.1	NA	5
Sample1183	7.9	7.7	7.7
Sample1184	8.4	8.3	9.6
Sample1185	6.6	6.6	8.1
Sample1186	6.6	6.3	8.1
Sample1187	4.5	4.5	5.1
Sample1188	6.7	6.7	7.6
Sample1189	4.3	4.3	5.4
Sample1190	7.5	7.4	8.4
Sample1191	6.7	6.7	7.8
Sample1192	8.9	8.7	9.7
Sample1193	4.9	5.4	5.4
Sample1194	3.9	4.3	4.9
Sample1195	4.7	4.5	4.6
Sample1196	7.3	7.5	8.4
Sample1197	9.7	9.6	10.4
Sample1198	6.8	6.8	7.8
Sample1199	11.7	12.1	11.4
Sample1200	6.8	6.8	7.3
Sample1201	6.3	5.6	6.4
Sample1202	6.6	6.7	6.9
Sample1203	6.9	6.7	7.2
Sample1204	6.5	6.5	7.6
Sample1205	4.7	4.8	5.1
Sample1206	10.8	7.7	8.3
Sample1207	6.9	6.8	7.3
Sample1208	6.3	5.7	7.5
Sample1209	4.4	4.5	4.8
Sample1210	3.6	3.3	5
Sample1211	6.5	6.5	7.7
Sample1212	9.8	9.8	10.4
Sample1213	4	3.6	4.8
Sample1214	6.7	6.3	6.5
Sample1215	4.8	5.4	7.1
Sample1216	4.7	4.7	3.5
Sample1217	9.1	9	8.5
Sample1218	6.9	9.6	6.5
Sample1219	7.5	7.7	8.3
Sample1220	4.4	4.5	5.1
Sample1221	10.5	8.6	8.5
Sample1222	4.8	5.3	6.5
Sample1223	8.7	8.5	8.3
Sample1224	9	8.8	9.3
Sample1225	6.4	6.4	7.4
Sample1226	9.4	9.4	10.1
Sample1227	9.5	10.3	10.4
Sample1228	5.5	5.6	6.2
Sample1229	7.5	3.3	8.6
Sample1230	6.6	6.6	8.1
Sample1231	6.4	6.3	7.4
Sample1232	3.9	3.3	4.2
Sample1233	8.3	8.7	8.7
Sample1234	6.3	6.4	6.8
Sample1235	6.9	6.5	7.6
Sample1236	9.9	5.7	10.4
Sample1237	3.4	3.4	3.6
Sample1238	8.7	8.7	9.3
Sample1239	3.5	4.2	4.6
Sample1240	9	9	9.5
Sample1241	7.7	7.7	9.4
Sample1242	8.1	8.3	8
Sample1243	6.5	6.3	7.5
Sample1244	9.4	8.7	10
Sample1245	9.5	9.1	9.1
Sample1246	9.7	9.7	10.7
Sample1247	4.3	4	5.3
Sample1248	7.5	7.5	7.9
Sample1249	5.5	5.5	6.3
Sample1250	5.5	5.5	6.2
Sample1251	9.6	9.6	10.4
Sample1252	4.5	6.2	3.5
Sample1253	7.9	7.9	8.7
Sample1254	6.7	6.8	7.5
Sample1255	6.7	6.8	7
Sample1256	5.4	5.4	7.4
Sample1257	4.5	4.5	5.5
Sample1258	6.3	6.5	6.9
Sample1259	9.6	9.4	10.4
Sample1260	6.9	6.7	8
Sample1261	6.7	6.7	10.1
Sample1262	9.5	9.5	10.4
Sample1263	4.3	4.3	5
Sample1264	5.3	5.5	6.6
Sample1265	5.3	NA	5.3
Sample1266	8.4	7.7	8.4
Sample1267	8.4	9.3	10.2
Sample1268	7.5	7.5	8.4
Sample1269	8.6	8.7	9.3
Sample1270	7.5	7.5	8.7
Sample1271	4.9	5.3	4.4
Sample1272	8	4.2	8.6
Sample1273	7.5	7.5	8.5
Sample1274	8.3	8.4	9.1
Sample1275	6	5.7	6.9
Sample1276	6.1	7.3	7.9
Sample1277	6.4	7.5	7.5
Sample1278	9.9	9.6	10
Sample1279	6.5	6.5	7.2
Sample1280	7.4	6.7	6.8
Sample1281	5.5	5.7	6.7
Sample1282	7.7	7.6	8.3
Sample1283	7.7	7.5	8.6
Sample1284	7.9	7.5	8.7
Sample1285	8.7	8.5	9.6
Sample1286	5.1	5.5	4.8
Sample1287	8.7	8.5	9.5
Sample1288	9.5	9.5	10.5
Sample1289	8.7	8	8.4
Sample1290	4	3.3	4.7
Sample1291	9.4	9.3	9.5
Sample1292	6.5	6.7	6.8
Sample1293	9.5	9.5	9.8
Sample1294	6.8	6.8	7.7
Sample1295	8.7	7.6	7.9
Sample1296	4.4	4.3	5
Sample1297	9.6	3.3	10.6
Sample1298	7.5	7.6	8.4
Sample1299	5	5	6.2
Sample1300	8.8	8.9	10.7
Sample1301	6.8	7.3	7.8
Sample1302	5.8	5.6	6.8
Sample1303	9	8.7	9.7
Sample1304	9.4	10.1	10.2
Sample1305	6.8	6.5	7.6
Sample1306	9.7	9.5	8.7
Sample1307	4.4	3.6	5.3
Sample1308	7.1	6.7	7.6
Sample1309	8.5	5.2	3.7
Sample1310	3.4	3.4	4.6
Sample1311	5.3	4.3	5
Sample1312	8.3	7.7	7.8
Sample1313	3.9	4.4	4.3
Sample1314	10.3	10.3	10.9
Sample1315	3.4	3.3	3.9
Sample1316	6.7	6.7	8.3
Sample1317	6.5	6.5	6.5
Sample1318	8	7.7	9.5
Sample1319	7.6	7.6	8.2
Sample1320	9.5	9.7	10.6
Sample1321	7.8	8.1	7.5
Sample1322	8.4	4.2	10.8
Sample1323	6.7	NA	6.7
Sample1324	7.8	7.5	8.1
Sample1325	5.1	4.8	5.1
Sample1326	4.4	4.5	5.5
Sample1327	5.1	4.8	4.9
Sample1328	7.3	7.3	8.4
Sample1329	6.9	6	6.4
Sample1330	9.3	9	10
Sample1331	9.5	9.5	10.4
Sample1332	5.4	5.3	6.2
Sample1333	9.1	9	10.7
Sample1334	10.7	9.4	8.9
Sample1335	9.1	8.8	10.8
Sample1336	9.4	8.9	9.4
Sample1337	9.3	9.4	10.3
Sample1338	4.5	4.3	4.9
Sample1339	9.3	3.3	10.5
Sample1340	6.9	5.7	7.3
Sample1341	8.3	8.6	8.5
Sample1342	6.5	6.6	9
Sample1343	9.4	7.8	8
Sample1344	9.4	9.3	9.3
Sample1345	9.5	9	9.3
Sample1346	7.7	8.3	8.7
Sample1347	6.6	6.5	6.3
Sample1348	7.5	7.5	8.7
Sample1349	10.7	10.7	10.3
Sample1350	4	3.5	3.9
Sample1351	9.7	9.7	10.9
Sample1352	6.5	6.4	6.9
Sample1353	5.3	5.4	5.6
Sample1354	8.6	8.5	8
Sample1355	4.7	4.6	5.5
Sample1356	5.5	5.5	6.3
Sample1357	4.5	4.3	5
Sample1358	8.5	8.6	9.2
Sample1359	4.8	4.7	5.4
Sample1360	6.5	7.4	7.2
Sample1361	4.2	NA	3.8
Sample1362	6.8	6.8	7.7
Sample1363	7.1	6.7	6.9
Sample1364	8.5	8.7	9.3
Sample1365	9.6	9.4	9.9
Sample1366	9.3	9.3	10.1
Sample1367	3.6	3.5	4.3
Sample1368	7	6.7	8
Sample1369	6.3	8.3	6.2
Sample1370	5.2	5	5.6
Sample1371	9	5.8	8.4
Sample1372	9.4	3.3	10
Sample1373	9.5	9.5	9.8
Sample1374	3.4	3.4	3.6
Sample1375	7.3	NA	7.4
Sample1376	6.5	6.3	6.5
Sample1377	6	5.7	6.4
Sample1378	8.3	3.3	8.5
Sample1379	6.7	6.5	8.2
Sample1380	8.5	8.4	9.6
Sample1381	8.9	8.8	10.8
Sample1382	7	6.9	7.8
Sample1383	8.7	8.6	9.2
Sample1384	8.3	8.1	9.4
Sample1385	7.7	7.7	8.2
Sample1386	9.3	8.7	8.8
Sample1387	6.6	6.5	7.7
Sample1388	9.3	8.5	9.3
Sample1389	8.7	9.3	9.9
Sample1390	7.7	7.7	9.9
Sample1391	6.5	6.4	7.4
Sample1392	7.4	NA	6.8
Sample1393	5.3	5.5	6.4
Sample1394	8.8	9.1	8.9
Sample1395	8.7	5.1	9.4
Sample1396	5.5	5.3	6.3
Sample1397	6.4	6.7	6.7
Sample1398	10.1	9.7	10.3
Sample1399	9.3	9.3	9.1
Sample1400	9.1	8.8	9.4
Sample1401	7.7	7.9	8
Sample1402	3.9	4.1	3.7
Sample1403	5.4	5.5	6.4
Sample1404	4.8	5.1	4.1
Sample1405	10.3	9.7	11.2
Sample1406	5.6	5.5	6.7
Sample1407	8.1	8.1	7.7
Sample1408	4.9	4.7	6.2
Sample1409	11.4	11.3	11.3
Sample1410	9.4	9.4	10.1
Sample1411	9	8.8	9.3
Sample1412	9.1	9.5	9.6
Sample1413	7.4	7.1	7
Sample1414	10	10.3	10.5
Sample1415	9.5	9.5	10.6
Sample1416	4	NA	3.8
Sample1417	9.5	9.4	10.3
Sample1418	7.8	8.3	8.2
Sample1419	9.5	9.5	10.3
Sample1420	9.7	9.7	10.1
Sample1421	8.5	8.5	10.1
Sample1422	5.4	4.7	5.5
Sample1423	6.9	6.8	8.5
Sample1424	5.3	5.3	6
Sample1425	6.4	6.5	7.1
Sample1426	6.9	6.4	7
Sample1427	4.3	5.4	4.8
Sample1428	9	9.2	9.5
Sample1429	9.4	9.3	10.7
Sample1430	7	3.4	7.5
Sample1431	7.3	8.4	9.3
Sample1432	6.3	6.5	7.4
Sample1433	9.9	10.3	11.2
Sample1434	7.1	NA	7.1
Sample1435	3.9	3.5	3.5
Sample1436	7.7	7.7	8.5
Sample1437	6.8	7.5	7.9
Sample1438	7.4	NA	6.9
Sample1439	7.7	7.7	7.5
Sample1440	7.8	8.1	9.3
Sample1441	10.3	9.6	10.5
Sample1442	7.7	8.2	8.2
Sample1443	6.5	6.6	7.1
Sample1444	7.7	7.7	8.5
Sample1445	8.5	7.5	8.3
Sample1446	9.1	8.8	9.1
Sample1447	5.4	8.5	5.3
Sample1448	5.8	5.5	5.9
Sample1449	4.5	4.5	4.4
Sample1450	6.4	5.7	7
Sample1451	4.4	4.4	5.3
Sample1452	8.4	8.5	9.4
Sample1453	4.5	4.5	5.4
Sample1454	8.3	4.2	8.7
Sample1455	4	3.6	4.3
Sample1456	5.6	5.5	6.2
Sample1457	7.9	7.7	9.3
Sample1458	6.4	6.4	7.1
Sample1459	5	5.3	5.1
Sample1460	7.7	NA	7.6
Sample1461	6.7	7.3	7.5
Sample1462	7.4	7.3	9
Sample1463	4.3	4.3	5.4
Sample1464	9.4	9.3	10.4
Sample1465	6.5	7.5	8.3
Sample1466	3.5	3.5	4.1
Sample1467	5.3	NA	5
Sample1468	7.1	7.2	6.5
Sample1469	9.7	9.5	10.9
Sample1470	4.9	4.8	5.9
Sample1471	4.5	4.4	5.6
Sample1472	8.8	9.3	9.7
Sample1473	5.6	5.5	5.7
Sample1474	8.7	8.5	9.4
Sample1475	8.3	NA	8.5
Sample1476	7	7.4	8.9
Sample1477	6.3	6.4	6.4
Sample1478	8.7	8.7	9.8
Sample1479	9.6	9.5	10
Sample1480	9.5	9.5	11
Sample1481	10.5	8.4	8.5
Sample1482	8.8	8.9	10
Sample1483	7.3	7.3	7.7
Sample1484	5.3	5.5	6.7
Sample1485	5.4	4.8	7.2
Sample1486	9	8.8	9.5
Sample1487	4	4.2	6.3
Sample1488	4.7	5.5	4.4
Sample1489	4.4	5.5	6
Sample1490	4.9	5.2	4.5
Sample1491	6.5	6.6	7.2
Sample1492	5.8	5.8	6.5
Sample1493	9.8	9.7	10.1
Sample1494	7.5	5.5	5.7
Sample1495	4.4	4.4	5.1
Sample1496	3.7	3.5	4.6
Sample1497	9	8.7	9.5
Sample1498	5.6	5.5	5.9
Sample1499	7.8	7.7	9.7
Sample1500	5.8	5.5	6.5
Sample1501	4.8	NA	5.2
Sample1502	5.8	5.4	8.4
Sample1503	8.6	8.5	8.7
Sample1504	5.4	5.4	7.3
Sample1505	7.4	7.4	8.1
Sample1506	5.5	5.6	6.4
Sample1507	8	7.6	9
Sample1508	8.6	7.8	8.4
Sample1509	4.7	4.5	5.8
Sample1510	8.5	8.7	7.9
Sample1511	9.4	9.3	9.4
Sample1512	6.9	6.6	7.7
Sample1513	8.6	8	7.6
Sample1514	6.8	6.7	7.3
Sample1515	5.6	6.3	7.1
Sample1516	7.3	6.5	8.4
Sample1517	9.1	9.5	9.6
Sample1518	6.6	7.3	7.5
Sample1519	6.4	6.5	7.5
Sample1520	6.8	4.2	6
Sample1521	9.4	8.7	9.1
Sample1522	11.3	10.4	10.6
Sample1523	9.4	8.7	9.6
Sample1524	6.9	6.8	8.1
Sample1525	7.6	5.5	5.7
Sample1526	5.7	6.4	6.3
Sample1527	8.7	9.3	9.4
Sample1528	6.4	5.8	6.1
Sample1529	8.4	8.4	9.8
Sample1530	5.5	5.4	6.7
Sample1531	5.6	NA	5.4
Sample1532	7.7	8.4	8.7
Sample1533	6.6	6.5	7.5
Sample1534	4.4	4.4	5.3
Sample1535	8.5	8.5	9.6
Sample1536	5.8	5.7	6.3
Sample1537	7	NA	6.8
Sample1538	5.7	5.4	5.5
Sample1539	8.5	7.3	9.5
Sample1540	9.7	9.5	10.1
Sample1541	5.8	5.7	5.9
Sample1542	6.4	6.3	7.9
Sample1543	9.5	9.7	10.3
Sample1544	4.3	NA	5
Sample1545	6.6	6.5	6.7
Sample1546	8.7	3.3	8.6
Sample1547	9.3	9.3	10.4
Sample1548	9.1	9.1	11
Sample1549	7.5	7.4	8.3
Sample1550	4.8	4.7	6.1
Sample1551	6.7	6.5	7.8
Sample1552	7.4	7.4	6.4
Sample1553	4.7	4.5	7.2
Sample1554	5.6	5.4	7.3
Sample1555	8.5	8.6	9.1
Sample1556	7.6	7.4	8.8
Sample1557	9.5	9.5	10.1
Sample1558	6.4	6.5	6.9
Sample1559	10.4	6.5	6.9
Sample1560	9.3	9.3	9.2
Sample1561	5.3	4.4	5.4
Sample1562	5.8	5.7	7.8
Sample1563	5.7	5.5	5.8
Sample1564	10.3	10	11.4
Sample1565	8.5	8.5	11.2
Sample1566	9.3	9	10.5
Sample1567	8.4	8.4	9.3
Sample1568	4.7	NA	4.8
Sample1569	5.3	5.3	6.3
Sample1570	7.4	7.3	8.4
Sample1571	3.9	4.2	4.8
Sample1572	5.8	5.7	7.5
Sample1573	8.9	4.1	9.7
Sample1574	7.4	NA	6.8
Sample1575	6.8	6.7	7.4
Sample1576	7.7	7.8	7.1
Sample1577	7.5	7.7	8.5
Sample1578	9	8.7	9.7
Sample1579	9.5	9.5	10.1
Sample1580	9.7	10.5	11.3
Sample1581	7.5	7.5	9.6
Sample1582	5.3	5.4	5.1
Sample1583	8	7.8	8.3
Sample1584	7.3	NA	6.7
Sample1585	3.9	3.4	3.7
Sample1586	5.5	5.4	6.3
Sample1587	5.1	4.9	5.3
Sample1588	3.7	3.7	3.9
Sample1589	7.7	7.7	8.4
Sample1590	3.7	3.6	4.3
Sample1591	4.2	5.3	4.3
Sample1592	4.7	4.7	6.3
Sample1593	7.7	NA	7.6
Sample1594	5.5	5.4	7.1
Sample1595	8.3	8.3	9
Sample1596	6.7	6.5	7.4
Sample1597	9.4	8.5	9.5
Sample1598	6.8	6.5	6.5
Sample1599	6	6	6.8
Sample1600	6.7	6.5	6.1
Sample1601	5.7	4.5	5.4
Sample1602	6.5	9.4	7.8
Sample1603	4.5	4.3	4.5
Sample1604	6.5	6.5	7.6
Sample1605	9.7	9.7	10.6
Sample1606	6.4	NA	6.1
Sample1607	8.7	9.1	10.6
Sample1608	9.3	9.3	9.4
Sample1609	6.9	6.5	7.3
Sample1610	10.8	7.5	8.3
Sample1611	5.9	5.8	7.1
Sample1612	9.4	8.5	8.6
Sample1613	7.9	8	7.7
Sample1614	6.6	6.5	6.8
Sample1615	9.7	9.6	10.8
Sample1616	6.3	6.5	7.7
Sample1617	9.3	9.1	11.3
Sample1618	6.5	NA	6.4
Sample1619	5.4	5.3	7.9
Sample1620	8.4	7.5	9.5
Sample1621	5.3	5.4	6.4
Sample1622	9.3	9.3	10.4
Sample1623	5.8	6.3	7.9
Sample1624	6.8	6.6	7.4
Sample1625	6.6	6.5	7.8
Sample1626	6.7	5.8	7.8
Sample1627	8.5	9.3	9.4
Sample1628	8.5	8.5	9.2
Sample1629	8.8	6.1	10.3
Sample1630	6.8	NA	6.9
Sample1631	5.7	5.7	6.5
Sample1632	8.8	8.7	9
Sample1633	6.9	7.3	7.3
Sample1634	7.3	7.3	9.2
Sample1635	5.8	NA	5.5
Sample1636	4.3	4.3	5.1
Sample1637	8.5	8.8	9.4
Sample1638	9.3	8.8	10.3
Sample1639	8.7	8.7	10.1
Sample1640	6.5	6.7	6.9
Sample1641	11.5	11.5	11.3
Sample1642	8.5	10.5	9.7
Sample1643	9.5	8.8	10.7
Sample1644	6.1	6.6	6.1
Sample1645	9.8	9.7	10.1
Sample1646	8.7	8.5	11.1
Sample1647	7.9	NA	8.1
Sample1648	11.5	14.2	11.3
Sample1649	5	NA	4.7
Sample1650	8	8	9.3
Sample1651	4.7	4.6	5.1
Sample1652	10.7	8.7	8.6
Sample1653	3.9	3.3	3.4
Sample1654	5	5.3	5.7
Sample1655	7.5	7.4	7.5
Sample1656	8.8	8.7	9.5
Sample1657	7.7	7.5	9.3
Sample1658	7.6	7.3	7.4
Sample1659	6.6	6.1	5.7
Sample1660	5.9	6.3	7.5
Sample1661	6.7	6.7	7.4
Sample1662	4.3	4	4.6
Sample1663	8.6	8.5	10.5
Sample1664	7.8	7.8	9.9
Sample1665	6.7	6.5	7.5
Sample1666	4.3	4.3	4.9
Sample1667	4	NA	4.4
Sample1668	6.4	6.5	6.9
Sample1669	4.7	4.8	6.1
Sample1670	6.9	6.7	8.1
Sample1671	6.7	6.7	7.3
Sample1672	6.1	6.1	6
Sample1673	8.8	8.8	10.5
Sample1674	4.5	4.5	5.3
Sample1675	11.4	10.3	10.6
Sample1676	6.3	5.3	4.4
Sample1677	6.8	6.5	7.2
Sample1678	5	5.1	7.1
Sample1679	9	8.7	10.4
Sample1680	7.8	7.5	8.7
Sample1681	10.5	8.6	9.3
Sample1682	7.3	7.4	7.9
Sample1683	9.7	9.5	10.3
Sample1684	6.2	5.8	6
Sample1685	5.4	6.4	7.4
Sample1686	9.5	9.5	9.5
Sample1687	9.5	9.4	10.2
Sample1688	6.1	NA	6.3
Sample1689	9.5	9.5	9.9
Sample1690	7.8	7.7	9.2
Sample1691	5.9	6	8.1
Sample1692	3.9	NA	3.7
Sample1693	7.3	7.5	7.9
Sample1694	7.4	7.4	8.5
Sample1695	8.8	8.7	9.8
Sample1696	8.3	7.7	9.1
Sample1697	5.8	5.7	6.7
Sample1698	5.1	4.7	6.8
Sample1699	9.4	9.3	9.7
Sample1700	6.7	6.5	7.6
Sample1701	9.5	9.5	10
Sample1702	5.5	5.7	6.6
Sample1703	8.3	8.5	9.7
Sample1704	8.5	7.8	7.7
Sample1705	4	4.1	4.6
Sample1706	9.4	5.2	7.2
Sample1707	9.5	11.2	8.7
Sample1708	7.3	7.3	8.7
Sample1709	6.6	6.4	8.1
Sample1710	6.5	5.7	6
Sample1711	10.9	8.4	8.7
Sample1712	8	NA	7.7
Sample1713	9.5	9.5	11
Sample1714	8.6	8.7	10.1
Sample1715	7.5	7.5	8.3
Sample1716	9.3	4.2	9.9
Sample1717	4.8	4.5	4.8
Sample1718	9.5	8.1	8.5
Sample1719	8.4	8	8.2
Sample1720	3.8	4.3	5.5
Sample1721	8.8	8.7	9.8
Sample1722	6.1	6.3	5.7
Sample1723	5	6.3	4.7
Sample1724	8.9	9.5	9.8
Sample1725	10.6	8.6	8.8
Sample1726	3.7	3.7	3.7
Sample1727	7.5	7.2	7.6
Sample1728	6.6	6.5	7.4
Sample1729	6	5.6	7.2
Sample1730	4.8	5.4	6.3
Sample1731	8	8.4	9.4
Sample1732	9.6	9.5	9.7
Sample1733	3.4	3.3	3.7
Sample1734	9.4	9	10.5
Sample1735	6.5	6.4	7.5
Sample1736	9.4	9.3	10.9
Sample1737	9.3	8.5	9.7
Sample1738	9.3	8.7	9.5
Sample1739	10.3	10.3	10.4
Sample1740	5.8	6.3	5.4
Sample1741	6.7	6.6	7.3
Sample1742	4.1	4.1	6.1
Sample1743	9	8.7	9.3
Sample1744	4	3.3	4.4
Sample1745	6.4	6.5	7.8
Sample1746	6.8	6.7	6.7
Sample1747	3.7	3.5	5.3
Sample1748	8.3	6.5	6.7
Sample1749	3.5	4.1	3.7
Sample1750	5.2	5.7	4.8
Sample1751	8.8	NA	8.3
Sample1752	6.8	8.5	7.3
Sample1753	6	5.7	6.9
Sample1754	9	8.8	9.7
Sample1755	9.4	9.3	10.7
Sample1756	7	6.7	6.9
Sample1757	7.9	8.4	7.7
Sample1758	7.5	7.5	8.3
Sample1759	12.8	13.3	13
Sample1760	6.4	5.7	6
Sample1761	9	8.9	9.6
Sample1762	8.3	8.3	9.5
Sample1763	8.1	8.1	8.9
Sample1764	6	5.7	7.9
Sample1765	8.5	8.5	8.7
Sample1766	5.5	5.5	7.7
Sample1767	10	9.7	10.5
Sample1768	9.6	9.5	11.2
Sample1769	8.4	4.2	9
Sample1770	4.3	4.2	4.6
Sample1771	4.2	4.2	4.5
Sample1772	7.7	7.8	8.5
Sample1773	5.4	5.5	6.2
Sample1774	8.2	8.1	8
Sample1775	3.7	3.3	3.4
Sample1776	6	6.3	7.5
Sample1777	3.4	3.5	4.3
Sample1778	4.7	5.5	6
Sample1779	5.6	NA	5.3
Sample1780	5.8	6.2	5.8
Sample1781	9.5	9.4	10.5
Sample1782	6.5	6.7	8.5
Sample1783	3.6	3.7	3.7
Sample1784	8.3	7.7	9.3
Sample1785	9.3	9.3	9.7
Sample1786	10	9.7	10.3
Sample1787	7.7	9.4	8.7
Sample1788	8.5	8.7	9.6
Sample1789	7.7	7.6	9
Sample1790	6.3	6.4	6.4
Sample1791	6.7	6.5	7.4
Sample1792	4.7	NA	4.4
Sample1793	6.3	4.3	3.8
Sample1794	8.3	8.5	10.1
Sample1795	4.3	4.3	5
Sample1796	5.3	5.2	5.2
Sample1797	6.7	6.6	7.7
Sample1798	9.5	10.5	11.4
Sample1799	4.4	4.3	4.6
Sample1800	7.4	7.4	9
Sample1801	8.8	7.5	9.3
Sample1802	4.7	4.7	5
Sample1803	5.6	5.4	5.8
Sample1804	8.3	8.3	9.5
Sample1805	8.8	10.4	8.5
Sample1806	4.7	4.5	5.8
Sample1807	5.3	5.4	7.1
Sample1808	5.7	5.5	5.7
Sample1809	7.2	6.2	6.7
Sample1810	7.7	9.5	8.8
Sample1811	7.3	7.1	6.3
Sample1812	8.5	8.4	9.6
Sample1813	8.7	3.3	8.4
Sample1814	6.3	5.8	8
Sample1815	4	4.3	4.3
Sample1816	9.4	9.5	11
Sample1817	10.7	8.5	8.8
Sample1818	6.5	6.4	7
Sample1819	9.5	8.9	9.8
Sample1820	6	5.7	6.9
Sample1821	5.8	5.6	6.7
Sample1822	8	7.3	8.4
Sample1823	6.5	7.3	7.5
Sample1824	6.1	8.4	8.6
Sample1825	4.8	4.5	3.9
Sample1826	9.1	8.7	9.5
Sample1827	5	4.8	4.7
Sample1828	4.8	4.8	7.4
Sample1829	9.5	9.7	10.1
Sample1830	4.9	3.3	3.4
Sample1831	6.9	6.5	7.2
Sample1832	5.4	5.3	5.5
Sample1833	7.8	8.3	8.7
Sample1834	5.1	4.8	5.6
Sample1835	7.7	7.7	8.9
Sample1836	9.3	8.9	10.6
Sample1837	6.5	6.3	7.1
Sample1838	3.7	3.5	5.1
Sample1839	6.1	6.5	7.3
Sample1840	8.1	8.3	9.3
Sample1841	6.5	6.4	6.8
Sample1842	13.5	13.1	13.2
Sample1843	6.7	6.5	8.3
Sample1844	7.3	7.3	8.4
Sample1845	5.7	5.7	6.7
Sample1846	5	4.5	4.4
Sample1847	6.9	6.7	7.7
Sample1848	6.3	4.9	7
Sample1849	4.6	5.3	4
Sample1850	7	6.8	8
Sample1851	9.6	10.5	10.5
Sample1852	6.6	6.7	6.9
Sample1853	10.3	9.3	9.5
Sample1854	6.6	6.6	7.7
Sample1855	4.6	4.5	4.8
Sample1856	6.6	6.3	7.8
Sample1857	9.7	10.3	10.4
Sample1858	6.6	7.2	7.9
Sample1859	8.8	8.6	9
Sample1860	6.8	6.7	7.7
Sample1861	9.5	9.6	10.4
Sample1862	9.5	11.4	8.3
Sample1863	7.6	7.5	8.3
Sample1864	8.7	8.5	9.3
Sample1865	4.7	4.2	5.8
Sample1866	3.4	3.3	4.2
Sample1867	7.7	8.3	8.7
Sample1868	6.4	6.3	8.3
Sample1869	10.8	10.6	10.7
Sample1870	9.4	8.8	9.3
Sample1871	5.8	5.6	7.1
Sample1872	8.8	8.6	9.6
Sample1873	6.9	6.8	8.3
Sample1874	7.1	7.1	7.5
Sample1875	6.4	6.5	7.3
Sample1876	4.8	4.4	5.4
Sample1877	9	8.7	9.4
Sample1878	8	8.3	9.5
Sample1879	6.2	6.1	6.4
Sample1880	7.5	7.5	8.3
Sample1881	9	8.8	9.1
Sample1882	10.8	8.3	11
Sample1883	6	NA	6
Sample1884	6	5.6	6.7
Sample1885	9.5	9.5	10.3
Sample1886	8.3	4.2	9.3
Sample1887	4.4	4.4	5.8
Sample1888	9.5	8.6	8.5
Sample1889	9.7	9.7	10.4
Sample1890	9.5	NA	8.6
Sample1891	8.3	8.5	9.3
Sample1892	4.9	5.5	5.8
Sample1893	8.9	9.4	9.4
Sample1894	6.7	6.3	6.4
Sample1895	7.8	7.6	8
Sample1896	9.2	9.3	10.7
Sample1897	5.8	7.6	5.3
Sample1898	4.7	4.5	4.4
Sample1899	8.4	7.9	10.1
Sample1900	5.1	4.9	5.3
Sample1901	9.6	8.7	8.7
Sample1902	10.5	5.4	6.5
Sample1903	9.4	9.5	10.1
Sample1904	6.1	5.9	5.8
Sample1905	9.8	9.6	9.7
Sample1906	9.7	9.3	9.3
Sample1907	4.3	3.3	5.5
Sample1908	9	8.6	9.4
Sample1909	8	8.1	10.1
Sample1910	8.5	9.1	9.2
Sample1911	8.1	8.1	10.6
Sample1912	8.9	9.3	9.6
Sample1913	6.7	6.6	7.2
Sample1914	8.8	8.8	9.2
Sample1915	9.6	9.5	9.9
Sample1916	5.6	5.5	6.5
Sample1917	4.1	4.2	5.7
Sample1918	9.7	9.6	10.4
Sample1919	7.9	5.2	10.1
Sample1920	4.1	3.7	4
Sample1921	8.4	8.5	9.3
Sample1922	6.5	6.7	7
Sample1923	5.7	5.4	5.3
Sample1924	9.5	10.4	10.3
Sample1925	8.8	8.6	8.9
Sample1926	5.3	5.7	6.1
Sample1927	7.3	NA	7.1
Sample1928	6.6	6.7	7.8
Sample1929	5.3	5.3	7.2
Sample1930	4.8	3.7	4.5
Sample1931	8.4	8.3	9.7
Sample1932	9.3	9.3	8.9
Sample1933	10.8	4.4	8.3
Sample1934	9.1	8.7	10.5
Sample1935	5.4	5.7	6.3
Sample1936	5.8	5.7	7
Sample1937	4	4	3.7
Sample1938	8.6	8.5	9.4
Sample1939	8.9	8.9	10.7
Sample1940	9.7	10.3	10.9
Sample1941	6.6	6.7	7.8
Sample1942	8.7	8.6	10.1
Sample1943	8.8	8.7	10.9
Sample1944	4.9	NA	4.7
Sample1945	8.8	8.3	8.4
Sample1946	6	5.7	7.9
Sample1947	3.7	3.7	4.7
Sample1948	9.7	9.7	9.9
Sample1949	8.7	3.4	9.8
Sample1950	6.5	6.5	6.7
Sample1951	9.4	9.5	10.6
Sample1952	8.7	8.5	10.3
Sample1953	7	6.9	7.5
Sample1954	6.5	6.7	6.8
Sample1955	9	4.2	10.7
Sample1956	5.8	6.1	6.4
Sample1957	9.3	9.3	11
Sample1958	10.1	9.8	10.4
Sample1959	3.5	4.3	4.6
Sample1960	5.5	5.3	6.4
Sample1961	5.3	6.5	5.5
Sample1962	9.5	9.5	10.3
Sample1963	8.8	8.8	8.8
Sample1964	7.1	6.8	8.3
Sample1965	6	6.1	7.1
Sample1966	6.5	7.4	8.3
Sample1967	5.8	5.6	6.8
Sample1968	9.8	9.7	11.2
Sample1969	4.7	5.1	5.6
Sample1970	6.3	5.8	8
Sample1971	6.7	3.3	6.9
Sample1972	8.1	7.9	9.8
Sample1973	9.1	8.9	9.5
Sample1974	6.9	7.3	8.3
Sample1975	8.4	7.7	9.2
Sample1976	9.9	7.2	10.1
Sample1977	10.4	4.2	8.3
Sample1978	6.7	6.7	8.3
Sample1979	12	12	7.3
Sample1980	8.3	7.7	9.3
Sample1981	7.4	7.4	6.8
Sample1982	4	3.5	4.4
Sample1983	5.5	5.3	6.4
Sample1984	7.8	8.2	9.4
Sample1985	6.7	6.6	7.2
Sample1986	8	8	10.3
Sample1987	8.5	4.1	8.6
Sample1988	9.5	9.5	9.8
Sample1989	5.7	5.7	6.8
Sample1990	3.9	NA	4
Sample1991	7.9	8	10.3
Sample1992	8.6	7.4	8.6
Sample1993	8.5	11.2	7.9
Sample1994	8.5	8.4	8.7
Sample1995	7.4	7.3	8.9
Sample1996	9.7	9.7	10.2
Sample1997	6.5	6.4	7.5
Sample1998	7	6.5	7.5
Sample1999	6.4	6.4	7.5
[truncated: 306,939+ more rows]

## Sheet: Figure5ab
Strain	No-Phage Control	Neat Cocktail	5e9 Cocktail	1e8 Cocktail
C000004	9.30103	9.30103	8.87506	9.39794
C000005	8.97772	3.30125	3.30125	3.30125
C000050	9.30103	3.30125	3.30125	3.30125
C000051	9.30103	3.30125	3.30125	4.77816
C000055	8.87506	3.30125	3.30125	3.30125
C000056	8.74036	3.30125	3.30125	3.30125
C000087	8.90309	3.30125	3.30125	3.30125
C000088	8.77815	3.30125	3.30125	4.30105
C000107	8.74036	3.30125	3.30125	3.30125
C000108	8.65321	3.30125	3.30125	3.30125
C000114	9.30103	3.30125	3.30125	3.30125
C000115	8.97772	3.30125	3.30125	3.30125
C000120	8.8451	3.30125	3.30125	3.30125
C000134	8.92942	3.30125	3.30125	3.30125
C000138	8.74036	3.30125	3.30125	3.30125
C000139	9.02119	3.30125	3.30125	3.30125
C000164	8.54407	3.30125	3.30125	3.30125
C000165	8.95424	3.30125	3.30125	3.30125
C000170	9.30103	9.30103	9.54407	9.39794
C000171	8.69897	4.69898	4.30105	5.30103
C000180	9.39794	3.30125	7.81291	8.23045
C000181	9.07918	3.30125	3.47727	8.54407
C000201	8.8451	3.30125	4.54408	6.07918
C000203	9.30103	3.30125	3.30125	7.81291
C000211	8.77815	3.30125	3.30125	3.30125
C000213	8.95424	3.30125	3.30125	3.30125
C000222	9.0607	6.47712	7.60206	8.65321
C000225	9	3.30125	3.30125	3.30125
C000240	8.87506	3.30125	3.30125	3.30125
C000686	8.77815	3.30125	3.30125	3.30125
C000835	9.02119	3.30125	3.30125	3.30125
C000840	8.92942	3.30125	3.30125	3.30125
b005430	9.09691	3.30125	3.30125	3.30125
b005431	9.30103	3.30125	3.30125	3.30125
b005432	9.39794	3.30125	3.30125	3.30125
b005433	9.07918	3.30125	3.30125	7.54407
b005434	8.92942	3.30125	3.30125	3.54419
b005435	7.47712	3.30125	3.30125	3.30125
b005436	8.97772	3.30125	3.30125	3.30125
b005437	9.30103	3.30125	3.30125	3.30125
b005438	8.65321	3.30125	3.30125	3.30125
b005439	8.97772	3.30125	3.54419	6.90309
b005440	8.39794	3.30125	4.39796	5.30103
b005441	9.07918	3.30125	3.30125	3.30125
b005442	9.07918	3.30125	4.77816	5.69897
b005443	9.39794	3.30125	3.30125	3.30125
b005444	8.8451	3.30125	3.30125	3.30125
b005445	8.77815	3.30125	3.30125	5.8451
b005446	8.97772	3.30125	3.30125	3.30125
b005447	8.87506	3.30125	3.30125	3.30125
b005448	8.95424	3.30125	3.30125	3.30125
b005449	9.39794	3.30125	3.30125	3.30125
b005450	8.81291	3.30125	3.30125	3.30125
b005451	8.95424	3.30125	3.30125	3.30125
b005452	9.30103	3.30125	3.30125	3.30125
b005453	8.92942	3.30125	3.30125	3.30125
b005454	8.81291	3.30125	3.30125	3.47727
b005455	9.39794	3.30125	3.30125	3.30125
b005456	8.92942	3.30125	3.30125	3.30125
b005457	9.30103	3.30125	3.30125	3.77822
b005458	8.81291	3.30125	3.30125	3.30125
b005459	8.90309	3.30125	3.30125	3.30125
b005460	9.39794	3.30125	3.30125	3.30125
b005461	8.90309	3.30125	3.30125	3.30125
b005462	9.30103	3.30125	3.30125	3.30125
b005463	9.30103	3.30125	3.30125	3.30125
b005464	9.30103	3.30125	3.30125	4.60207
b005465	8.8451	3.30125	3.30125	3.30125
b005466	9	3.30125	3.30125	7.77815
b005467	8.69897	3.30125	3.30125	3.30125
b005468	8.90309	3.30125	3.30125	3.30125
b005469	9.39794	3.30125	3.30125	3.30125
b005470	8.69897	3.30125	3.30125	3.30125
b005471	9.30103	3.30125	3.30125	3.30125
b005472	8.92942	3.30125	3.30125	3.30125
b005473	9.30103	3.30125	3.30125	3.54419
b005474	9.30103	3.30125	3.30125	6.77815
b005475	9.47712	3.30125	3.30125	3.30125
b005476	9.02119	3.30125	3.30125	3.39811
b005477	8.90309	3.30125	3.30125	3.30125
b005478	9.39794	3.30125	3.30125	5.54407
b005479	9.30103	6.65321	8.30103	9.60206
b005480	8.74036	3.30125	3.30125	3.30125
b005481	9.39794	3.30125	3.30125	3.30125
b005482	8.81291	3.30125	3.30125	3.30125
b005483	8.97772	3.30125	3.30125	3.30125
b005484	9.39794	3.30125	3.30125	3.30125
b005485	9.54407	3.30125	3.30125	3.30125
b005486	9.54407	3.30125	3.30125	3.30125
b005487	8.74036	3.30125	3.30125	3.30125
b005488	7.65321	3.30125	3.30125	3.30125
b005489	8.90309	3.30125	3.30125	3.30125
C000241	8.33244	3.30125	3.30125	3.30125
C000259	7.20412	3.30125	3.30125	7.87506
C000260	8.8451	4.39796	4.30105	8.95424
C000263	9.07918	3.30125	3.30125	3.30125
C000265	8.92942	3.30125	3.30125	5
C000266	8.95424	3.30125	3.30125	3.30125
C000844	8.97772	3.30125	3.30125	3.30125
C000847	9.30103	9.07918	9.07918	9.0607
C000848	9.30103	3.30125	3.30125	3.39811
b001995	9.30103	3.30125	3.30125	5.60206
b002030	9.07918	3.30125	3.30125	6.77815
b002033	9.02119	3.30125	3.30125	7.39794
b002245	9.30103	3.30125	3.30125	3.69906
b002263	8.87506	3.30125	3.30125	5.54407
b002301	8.97772	3.30125	3.30125	3.30125
b002503	8.24304	3.30125	3.30125	3.30125
b002504	9.47712	3.30125	3.30125	3.30125
b002505	9	3.30125	3.30125	3.30125
b002506	9.0607	3.30125	3.65331	7.47712
b002507	9.09691	4.47714	4.69898	4.74037
b002508	9.30103	3.30125	4.60207	7.65321
b002510	8.30103	6.39794	6.77815	7.81291
b002511	8.81291	3.30125	3.30125	3.30125
b002512	8.97772	3.30125	3.30125	3.30125
b002513	9.39794	3.30125	5.39794	4.30105
b002514	8.92942	3.30125	5.74036	9.54407
b002515	9.54407	3.30125	3.30125	3.30125
b002516	8.8451	3.30125	3.30125	3.30125
b002517	8.90309	3.30125	3.30125	3.30125
b002518	9.30103	3.30125	3.30125	3.30125
b002519	8.97772	3.30125	3.30125	3.30125
b002520	8.95424	3.30125	3.30125	3.30125
b002521	8.65321	3.30125	3.65331	7.30103
b002522	8.74036	3.30125	3.30125	3.30125
b003350	8.95424	8.60206	8.69897	9.39794
b003351	9.30103	3.30125	7.74036	9.30103
b003352	8.97772	3.30125	6.87506	9.30103
b003353	9.47712	3.30125	3.30125	3.30125
b003355	9.39794	3.30125	3.30125	3.30125
b003356	9.07918	3.30125	3.30125	5.54407
b003357	9	3.30125	3.30125	3.30125
b003358	9.14613	6.39794	9.54407	9.39794
b003359	8.8451	6.54407	8.65321	8.97772
b003360	9.04139	3.81298	4.8451	7.97772
b003365	9.09691	9.39794	8.92942	9.0607
b003367	9.39794	4.9031	5.87506	8.47712
b003369	9.04139	3.30125	3.30125	3.81298
b003372	9.60206	3.30125	3.30125	6.81291
b003373	9.30103	9.09691	9.54407	9.60206
b003374	8.87506	3.30125	3.30125	3.30125
b003375	8.39794	3.30125	3.30125	3.30125
b003376	8.87506	3.30125	3.30125	3.30125
b003377	8.60206	3.30125	3.30125	3.30125
b003379	8.81291	3.30125	3.30125	3.30125
b003380	8.87506	3.30125	5.30103	6.47712
b003382	9.0607	3.30125	3.30125	3.30125
b003383	7.30103	3.30125	3.30125	3.30125
b003384	9.04139	3.30125	3.30125	3.30125
b003385	9.39794	3.30125	3.30125	3.54419
b003386	9.09691	3.30125	3.30125	3.30125
b003387	9.30103	3.30125	3.30125	3.30125
b003388	8.30103	3.30125	3.30125	3.30125
b003389	8.95424	3.30125	3.30125	5.54407
b003390	8.8451	3.30125	3.30125	5.60206
b003392	8.39794	3.30125	3.30125	5.74036
b003393	8.47712	3.30125	3.30125	7.47712
b003394	9.02119	3.30125	3.30125	3.30125
b003400	9.39794	3.30125	3.30125	3.30125
b003402	9.30103	3.30125	3.30125	3.30125
b003403	9.47712	3.30125	3.30125	3.30125
b003404	9.39794	3.30125	3.30125	8.65321
b003410	9.0607	3.30125	3.30125	6.54407
b003411	9	3.30125	3.30125	3.30125
b003413	9.11394	3.30125	3.30125	3.30125
b003414	8.92942	3.30125	3.30125	3.30125
b003416	9.39794	3.30125	3.30125	9.39794
b003418	8.77815	3.30125	3.30125	3.30125
b003419	9.11394	3.30125	3.30125	4.39796
b003420	9.30103	3.30125	3.30125	3.84516
b003843	8.23045	8.39794	8.09691	8.60206
b003941	8.97772	3.30125	3.30125	3.30125
b003970	9.30103	3.30125	3.30125	3.30125
b004015	8.95424	3.30125	3.30125	3.30125
b004016	8.92942	3.30125	3.30125	3.30125
b004018	9.54407	3.30125	3.30125	3.90314
b004021	9.47712	3.30125	3.30125	3.30125
b004032	9.39794	9.47712	9.13033	9.30103
b004099	9.47712	3.30125	3.30125	3.30125
b004100	8.77815	3.30125	3.30125	3.30125
b004105	8.92942	3.30125	3.30125	3.30125
b004106	8.39794	3.30125	3.97777	3.87512
b004117	8.21748	3.30125	5.30103	5.30103
C000675	8.69897	3.30125	3.30125	7.8451
C000678	9.30103	3.30125	3.30125	3.30125
C000681	9.47712	3.30125	3.30125	3.47727
C000687	9.60206	3.30125	3.30125	3.30125
C000692	9.39794	3.30125	3.30125	3.30125
b005341	9.54407	3.30125	3.30125	3.30125
b005342	8.87506	3.30125	3.30125	3.30125
b005343	9.54407	3.30125	3.30125	3.30125
b005344	9.30103	3.30125	5.47712	7.30103
b005345	9.47712	3.30125	3.30125	3.47727
b005346	9.02119	3.30125	3.30125	3.30125
b005347	9.11394	3.30125	7.74036	9.54407
b005348	9.54407	3.30125	4.81292	9.30103
b005349	9.47712	3.30125	3.30125	4.54408
b005350	9.30103	3.30125	3.30125	3.30125
b005351	9.39794	3.30125	3.30125	3.30125
b005352	9.39794	3.30125	3.69906	8
b005353	9.30103	3.30125	9.02119	9.02119
b005354	9.60206	3.30125	3.30125	6.47712
b005355	9.54407	3.30125	3.30125	3.30125
b005356	9.65321	3.30125	3.30125	3.30125
b005357	9.60206	3.30125	3.30125	3.30125
b005358	9.30103	3.30125	3.30125	3.30125
b005359	9.0607	3.30125	3.30125	3.30125
b005360	9.54407	3.30125	3.30125	3.30125
b005361	9.39794	3.30125	3.30125	3.30125
b005362	8.97772	3.30125	3.30125	3.30125
b005363	9	3.30125	3.30125	3.30125
b005364	9	3.30125	3.30125	3.30125
b005365	9.30103	3.30125	3.81298	7.54407
b005366	9.0607	3.30125	4.39796	7.65321
b005367	9.39794	3.30125	3.81298	4.39796
b005368	9.39794	3.30125	3.30125	3.30125
b005369	9.04139	3.30125	3.30125	3.30125
b005370	9.39794	3.30125	3.30125	3.30125
b005371	9.07918	3.30125	3.84516	4.04143
b005372	9	3.30125	3.30125	4.30105
b005373	9.39794	3.30125	3.30125	3.30125
b005374	9.39794	3.30125	3.30125	3.30125
b005375	9.07918	3.30125	3.47727	8.74036
b005376	9.60206	3.90314	6.95424	4.47714
b005377	9.47712	3.30125	3.30125	3.30125
b005378	8.77815	3.30125	3.30125	3.30125
b005379	9.30103	3.30125	3.30125	3.30125
b005380	9.30103	3.30125	3.30125	3.30125
b005381	9.47712	3.30125	3.30125	3.30125
b005382	9.30103	3.30125	3.30125	3.30125
b005383	9.39794	3.30125	3.30125	3.30125
b005384	8.90309	3.30125	3.30125	3.30125
b005385	7.60206	3.30125	3.30125	3.30125
b005386	9.47712	3.30125	3.30125	3.30125
b005387	9.47712	3.30125	3.30125	3.30125
b005388	9.47712	3.30125	3.30125	3.30125
b005389	9.69897	3.30125	3.30125	3.30125
b005390	9.54407	3.30125	3.30125	3.30125
b005391	9.39794	3.30125	8.30103	8.8451
b005392	9	3.30125	3.30125	5.65321
b005393	9.02119	3.30125	3.30125	3.30125
b005394	9.39794	3.30125	3.30125	3.30125
b005395	9.39794	3.30125	5.39794	7.65321
b005396	9	3.30125	3.30125	3.30125
b005397	9.65321	3.30125	3.30125	8.54407
b005398	9.0607	8.47712	9.39794	9.47712
b005399	8.47712	3.30125	3.30125	3.30125
b005400	9.54407	3.30125	3.30125	3.30125
b005401	9.30103	3.30125	3.30125	3.30125
b005402	9.0607	3.30125	3.30125	3.47727
b005403	8.11394	3.30125	5.60206	7.95424
b005404	9.30103	3.30125	3.30125	3.30125
b005405	8.81291	3.30125	3.30125	3.30125
b005406	8.87506	3.30125	3.30125	3.30125
b005407	9.39794	3.30125	3.30125	3.30125
b005408	9.47712	6.81291	8.69897	9.17609
b005409	9.60206	3.30125	3.30125	3.30125
b005410	9.02119	3.30125	3.30125	3.30125
b005411	9.30103	3.30125	3.30125	3.30125
b005412	9.07918	3.30125	3.30125	3.30125
b005413	9.30103	3.30125	3.30125	4.39796
b005414	9.54407	3.30125	3.30125	3.30125
b005415	9.30103	3.30125	3.30125	3.30125
b005416	8.97772	3.30125	3.30125	3.30125
b005417	8.95424	3.30125	3.39811	3.30125
b005418	9.39794	3.30125	3.30125	3.30125
b005419	9.30103	3.30125	3.30125	3.30125
b005420	9.47712	8.8451	8.97772	8.90309
b005421	8.90309	3.30125	3.30125	3.30125
b005422	9.39794	3.30125	3.30125	3.30125
b005423	9.39794	3.30125	3.30125	3.30125
b005424	9.30103	3.30125	3.30125	3.30125
b005425	9.47712	3.30125	3.30125	3.30125
b005426	9.39794	3.30125	3.30125	3.54419
b005427	8.87506	3.30125	3.30125	3.30125
b005428	9.04139	3.30125	4.54408	8.30103
b005429	9.39794	3.39811	3.30125	3.30125
FB	3.30125	3.30125	3.30125	3.30125
b005252	8.32222	3.30125	3.30125	3.30125
b005253	9	3.30125	3.30125	4.74037
b005254	9.47712	3.30125	3.30125	3.30125
b005255	9.60206	3.30125	3.30125	3.95429
b005256	9.30103	3.30125	3.30125	3.30125
b005257	9.02119	3.30125	3.47727	3.47727
b005258	9.54407	3.30125	3.30125	3.30125
b005259	8.97772	3.30125	3.30125	3.30125
b005260	9.47712	3.30125	6.30103	7.54407
b005261	8.95424	3.30125	3.30125	3.30125
b005262	9.30103	3.30125	3.30125	3.30125
b005263	9.30103	3.30125	3.84516	4.00004
b005264	9.0607	3.54419	5.92942	6.14613
b005265	9	3.30125	3.30125	4.39796
b005266	9.02119	3.30125	3.30125	3.30125
b005267	9.54407	3.30125	5	7.95424
b005268	9.13033	3.30125	3.30125	3.30125
b005269	9.0607	3.30125	3.30125	3.30125
b005270	9.60206	3.30125	3.30125	3.30125
b005271	8.92942	3.30125	3.30125	3.30125
b005272	8.90309	3.30125	3.30125	4.30105
b005273	9	3.30125	3.30125	3.30125
b005274	8.87506	3.30125	3.30125	3.30125
b005275	9	3.30125	3.30125	3.30125
b005276	9.04139	3.30125	3.30125	3.30125
b005277	9.39794	3.30125	3.30125	3.30125
b005278	9.39794	3.30125	3.30125	3.30125
b005279	9.60206	3.30125	3.30125	3.30125
b005280	9.11394	3.30125	3.30125	3.30125
b005281	9.47712	3.30125	9.39794	5.39794
b005282	9.30103	3.30125	3.30125	3.39811
b005283	8.77815	3.30125	3.30125	3.30125
b005284	8.60206	3.30125	3.30125	3.30125
b005285	9.04139	3.30125	3.39811	4.77816
b005286	9.04139	3.30125	3.30125	3.30125
b005287	9.39794	3.30125	4.87507	4.54408
b005288	9.30103	3.30125	3.30125	3.30125
b005289	9.47712	3.30125	3.30125	3.30125
b005290	8.60206	3.30125	3.30125	3.30125
b005291	8.97772	3.30125	3.30125	3.30125
b005292	8.87506	3.30125	3.30125	3.30125
b005293	9.30103	3.30125	3.30125	3.30125
b005294	9.30103	3.30125	3.30125	3.30125
b005295	8.97772	3.30125	3.47727	3.30125
b005296	9.39794	3.30125	7.65321	8.81291
b005297	9.39794	3.30125	3.30125	3.60217
b005298	9.47712	3.30125	3.30125	4.65322
b005299	9.47712	3.65331	4.60207	4.95425
b005300	8.90309	3.30125	3.30125	3.30125
b005301	9.14613	3.30125	3.30125	3.30125
b005302	9.04139	3.30125	3.30125	3.30125
b005303	9.02119	3.30125	4.60207	7.09691
b005304	8.81291	3.30125	3.30125	3.30125
b005305	9.47712	3.30125	3.30125	3.30125
b005306	9.30103	3.30125	3.30125	3.30125
b005307	9.60206	3.30125	3.30125	3.30125
b005308	9.30103	3.30125	4.47714	3.30125
b005309	9.54407	3.30125	5.30103	7.54407
b005310	8.39794	3.30125	3.30125	3.30125
b005311	9.30103	3.30125	3.30125	3.30125
b005312	9.11394	3.30125	3.30125	3.30125
b005313	8.69897	3.30125	3.30125	3.30125
b005314	9.30103	3.30125	3.30125	3.30125
b005315	9.39794	3.30125	3.30125	3.30125
b005316	9.30103	3.30125	3.30125	8.95424
b005317	8.97772	3.30125	3.30125	3.30125
b005318	9.02119	3.30125	3.30125	3.30125
b005319	9.30103	3.30125	4.30105	5.39794
b005320	10.301	3.30125	3.30125	3.30125
b005321	9.30103	3.30125	3.30125	5.30103
b005322	9.02119	9.30103	9.65321	9.16137
b005323	9.47712	3.30125	3.30125	3.30125
b005324	9.0607	3.30125	3.30125	3.30125
b005325	9.02119	3.30125	3.30125	3.30125
b005326	9.39794	3.30125	3.30125	3.30125
b005327	9.39794	3.30125	3.65331	3.30125
b005328	9.11394	3.30125	4.39796	9.54407
b005329	9.54407	4.77816	6.30103	4.9031
b005330	9.39794	3.30125	3.30125	3.30125
b005331	9.30103	3.30125	3.30125	3.30125
b005332	8.95424	3.30125	3.30125	3.30125
b005333	9.04139	3.30125	3.81298	3.39811
b005334	9.30103	3.30125	3.30125	3.30125
b005335	9.02119	3.30125	3.30125	3.30125
b005336	9	7.30103	8.77815	9.60206
b005337	8.90309	3.30125	3.30125	3.30125
b005338	8.92942	3.30125	3.30125	3.30125
b005339	9.30103	3.30125	3.30125	3.30125
b005340	9.30103	3.30125	3.30125	3.30125

## Sheet: Figure5cd
Strain	No-Phage Control	Neat Cocktail	5e9 Cocktail	1e8 Cocktail
C000004	9.09691	9.54407	10.3979	9.47712
C000005	9.17609	3.30125	3.30125	3.30125
C000050	9.30103	3.30125	3.30125	3.30125
C000051	9.39794	3.30125	9	9.47712
C000055	9.39794	3.30125	4.47714	3.30125
C000056	9.47712	3.30125	3.30125	3.30125
C000087	9.30103	3.30125	3.30125	3.30125
C000088	9.60206	9.0607	9.87506	9.74036
C000107	9.65321	3.30125	3.30125	6.47712
C000108	9.39794	3.30125	3.30125	6.97772
C000114	9.39794	3.30125	3.30125	3.30125
C000115	9.65321	3.30125	3.30125	3.30125
C000120	9.17609	3.30125	3.30125	3.30125
C000134	9.30103	3.30125	8.30103	3.30125
C000138	9.14613	3.30125	3.30125	3.30125
C000139	9.47712	3.30125	3.30125	3.30125
C000164	9.47712	3.30125	3.30125	3.30125
C000165	8.81291	3.30125	8.69897	8.81291
C000170	9.60206	9.69897	9.54407	9.65321
C000171	9.30103	8.39794	6.54407	8.04139
C000180	9.54407	9.65321	9.90309	9.74036
C000181	9.60206	8.39794	9.60206	9.39794
C000201	9.69897	3.30125	3.30125	9.60206
C000203	9.39794	3.30125	9.90309	9.30103
C000211	9.39794	3.30125	3.30125	3.30125
C000213	9.39794	3.30125	3.30125	7.47712
C000222	9.20412	8.92942	9.90309	9
C000225	9.39794	3.30125	3.30125	3.30125
C000240	8.81291	3.30125	3.30125	4.54408
C000686	9.30103	3.30125	3.30125	3.30125
C000835	9.65321	3.30125	3.30125	3.30125
C000840	9.69897	3.30125	3.30125	9.47712
b005430	8.30103	3.30125	3.30125	3.30125
b005431	9.60206	3.30125	3.30125	3.30125
b005432	9.39794	3.30125	3.30125	3.30125
b005433	9.69897	9.47712	9.14613	9.60206
b005434	9.47712	8.97772	9	8.87506
b005435	9.04139	3.30125	3.30125	8.95424
b005436	9.39794	3.30125	3.30125	3.30125
b005437	9.47712	3.30125	3.30125	3.30125
b005438	9.39794	3.30125	8.90309	3.30125
b005439	10.301	9.39794	9.19033	9.60206
b005440	9.60206	3.30125	9.13033	9.65321
b005441	8.26717	9.04139	3.30125	3.30125
b005442	9.47712	9.30103	9.02119	9
b005443	9.16137	3.30125	3.30125	3.30125
b005444	9.54407	3.30125	3.30125	3.30125
b005445	9.39794	3.30125	3.30125	9.54407
b005446	9.39794	3.30125	3.30125	9.30103
b005447	9.14613	9.65321	9.07918	3.30125
b005448	9.21748	3.30125	3.30125	3.30125
b005449	9.54407	3.30125	3.30125	3.30125
b005450	9.47712	3.30125	3.30125	3.30125
b005451	9.54407	3.30125	3.30125	8.95424
b005452	9.47712	3.30125	3.30125	3.30125
b005453	9.65321	3.30125	3.30125	3.30125
b005454	9.39794	9.39794	9.14613	9.60206
b005455	9.39794	3.30125	3.30125	4.47714
b005456	9.74036	3.30125	3.30125	3.30125
b005457	9.30103	3.30125	9.11394	9.39794
b005458	9.14613	3.30125	3.30125	3.30125
b005459	9.54407	3.30125	3.30125	3.30125
b005460	9.30103	3.30125	3.30125	3.30125
b005461	9.30103	3.30125	3.30125	9.11394
b005462	9.54407	3.30125	3.30125	3.30125
b005463	9.74036	3.30125	3.30125	3.30125
b005464	9.30103	3.30125	3.30125	9.0607
b005465	9.30103	3.30125	3.30125	3.30125
b005466	9.30103	3.30125	9.07918	8.90309
b005467	9.14613	3.30125	3.30125	3.30125
b005468	9.47712	3.30125	3.30125	8.92942
b005469	9.30103	3.30125	3.30125	3.30125
b005470	9.47712	3.30125	3.30125	3.30125
b005471	9.47712	3.30125	3.30125	3.30125
b005472	9.54407	3.30125	3.30125	3.30125
b005473	9.39794	3.30125	3.30125	7.39794
b005474	9.60206	9.39794	9.92942	9.47712
b005475	9.54407	3.30125	3.30125	3.30125
b005476	9.13033	9.54407	8.90309	9.39794
b005477	9.47712	3.30125	3.30125	9.30103
b005478	9.39794	9.47712	9.16137	9.65321
b005479	9.30103	9.20412	9.16137	9.54407
b005480	9.30103	3.30125	3.30125	8.47712
b005481	9.47712	3.30125	3.30125	3.30125
b005482	9.47712	3.30125	3.30125	3.30125
b005483	9.65321	3.30125	3.30125	3.30125
b005484	9.16137	3.30125	3.30125	3.30125
b005485	9.54407	3.30125	5.30103	3.30125
b005486	9.54407	3.30125	3.30125	3.30125
b005487	9.39794	3.30125	4.60207	3.30125
b005488	7.47712	9.39794	3.30125	7.60206
b005489	9.54407	3.30125	3.30125	3.30125
C000241	9.39794	3.30125	3.30125	3.30125
C000259	8.30103	3.30125	7.65321	6.54407
C000260	9.47712	9.02119	9.65321	9.69897
C000263	9.54407	3.30125	6.81291	9.14613
C000265	9.65321	3.30125	9.39794	9.54407
C000266	9.30103	3.30125	3.30125	3.30125
C000844	9.39794	3.30125	3.30125	3.30125
C000847	9.60206	9.39794	9.65321	9.81291
C000848	9.47712	3.30125	3.30125	9.39794
b001995	9.47712	3.30125	3.30125	9.65321
b002030	9.39794	9.54407	9.60206	9.60206
b002033	9.65321	9.65321	9.30103	9.54407
b002245	9.65321	3.30125	3.30125	9.39794
b002263	9.60206	9.47712	9.65321	9.60206
b002301	9.60206	3.30125	3.30125	3.30125
b002503	9.30103	3.30125	3.30125	8.97772
b002504	9.39794	3.30125	3.30125	3.30125
b002505	9.65321	3.30125	3.30125	3.30125
b002506	9.39794	9.11394	9.47712	9.19033
b002507	9.47712	9.47712	9.60206	9.65321
b002508	9.65321	3.30125	9.19033	9.39794
b002510	8.8451	8.87506	8.8451	9.07918
b002511	9.47712	3.30125	3.30125	3.30125
b002512	9.47712	3.30125	3.30125	5.60206
b002513	10.301	3.30125	3.30125	3.30125
b002514	9.47712	7.09691	9.39794	9.65321
b002515	9.47712	3.30125	3.30125	3.30125
b002516	9.8451	3.30125	3.30125	9.04139
b002517	9.30103	9.47712	3.30125	3.30125
b002518	9.39794	3.30125	3.30125	3.30125
b002519	9.30103	3.30125	3.30125	3.30125
b002520	9.47712	3.30125	3.30125	9.16137
b002521	9.39794	3.30125	3.30125	9.74036
b002522	8.95424	3.30125	8.54407	3.30125
b003350	9.47712	9.60206	9.54407	9.65321
b003351	9.30103	9.47712	9.65321	9.65321
b003352	9.65321	9.47712	9.47712	9.47712
b003353	9.54407	3.30125	3.30125	3.30125
b003355	9.47712	3.30125	3.30125	3.30125
b003356	9.54407	3.30125	3.30125	9.60206
b003357	9.39794	3.30125	3.30125	3.30125
b003358	9.04139	3.47727	7.90309	9.47712
b003359	9.47712	9.47712	9.65321	9.39794
b003360	9.74036	9.54407	9.60206	9.47712
b003365	9.74036	9.54407	9.47712	9.39794
b003367	9.30103	9.60206	9.30103	9.09691
b003369	9.47712	9.47712	3.30125	9.30103
b003372	9.47712	3.30125	9.54407	9.39794
b003373	10.301	9.47712	9.69897	9.69897
b003374	9.30103	3.30125	3.30125	3.30125
b003375	9.39794	3.30125	7.60206	8.60206
b003376	9.30103	3.30125	3.30125	3.30125
b003377	9.39794	3.30125	3.30125	3.30125
b003379	9.47712	3.30125	3.30125	3.30125
b003380	9.47712	9.0607	9.47712	9
b003382	9.60206	3.30125	8.60206	8.81291
b003383	7.95424	3.30125	3.30125	3.30125
b003384	9.47712	3.30125	3.30125	3.30125
b003385	9.47712	3.30125	8.30103	9.54407
b003386	9.54407	3.30125	3.30125	3.30125
b003387	9.54407	3.30125	3.30125	3.30125
b003388	7.60206	3.30125	3.30125	6.65321
b003389	8.77815	3.30125	3.30125	8.97772
b003390	9.47712	3.30125	5	9.14613
b003392	9.39794	8.60206	8.97772	7.77815
b003393	10.301	8.90309	8.81291	9.47712
b003394	9.60206	3.30125	3.30125	3.30125
b003400	9.07918	3.30125	3.30125	3.30125
b003402	9.47712	3.30125	3.30125	3.30125
b003403	9.39794	3.30125	4.39796	3.30125
b003404	9.65321	3.30125	9.47712	8.8451
b003410	9.54407	3.30125	3.30125	9.04139
b003411	9.65321	3.30125	9.54407	9.74036
b003413	9.47712	3.30125	3.30125	8.8451
b003414	9.30103	3.30125	3.30125	9.47712
b003416	9.54407	3.30125	3.30125	9.60206
b003418	9.47712	3.30125	3.30125	3.30125
b003419	9.60206	3.30125	5.47712	9.39794
b003420	9.30103	3.30125	9.30103	9.69897
b003843	9.39794	8.21748	8.97772	9.47712
b003941	9.30103	3.30125	3.30125	3.30125
b003970	9.39794	3.30125	3.30125	3.30125
b004015	9.54407	3.30125	3.30125	3.30125
b004016	9.60206	3.30125	3.30125	3.30125
b004018	9.60206	3.30125	3.30125	4.39796
b004021	9.65321	3.30125	3.30125	3.30125
b004032	9.14613	9.77815	9.47712	9.39794
b004099	9.65321	3.30125	6.09691	3.30125
b004100	8.92942	3.30125	3.30125	3.30125
b004105	9.69897	3.30125	3.30125	9.47712
b004106	9.0607	9.47712	9.0607	9.39794
b004117	8.25527	9.47712	9	8.21748
C000675	9.11394	8.74036	9.39794	9.30103
C000678	9.69897	8.17609	9.0607	3.30125
C000681	9.54407	3.30125	3.30125	9.02119
C000687	9.54407	3.30125	3.30125	9.0607
C000692	9.54407	9.30103	3.30125	3.30125
b005341	9.74036	3.30125	3.30125	3.30125
b005342	9.60206	3.30125	3.30125	7.30103
b005343	9.60206	3.30125	3.30125	3.30125
b005344	9.54407	3.30125	9.19033	9.47712
b005345	9.54407	3.30125	8.8451	9.54407
b005346	9.69897	3.30125	9.60206	9.47712
b005347	9.47712	9.65321	9.39794	9.54407
b005348	9.24304	9.47712	9.47712	9.65321
b005349	9.54407	8.95424	9.39794	9.30103
b005350	9.69897	3.30125	3.30125	3.30125
b005351	9.39794	3.30125	9.19033	3.30125
b005352	9.74036	9.47712	9.69897	8.74036
b005353	9.60206	9.39794	9.14613	9.39794
b005354	9.65321	3.30125	3.30125	9.47712
b005355	9.39794	3.30125	3.30125	3.30125
b005356	9.47712	3.30125	9.54407	9.30103
b005357	9.54407	3.30125	3.30125	3.30125
b005358	9.54407	3.30125	3.30125	3.30125
b005359	9.39794	3.30125	3.30125	3.30125
b005360	10.301	3.30125	3.30125	9.14613
b005361	9.47712	3.30125	3.30125	3.30125
b005362	9.65321	3.30125	3.30125	3.30125
b005363	9.47712	3.30125	3.30125	3.30125
b005364	9.47712	3.30125	3.30125	3.30125
b005365	9.54407	3.30125	9.47712	7.97772
b005366	9.60206	9.39794	9.07918	9.30103
b005367	9.54407	9.47712	9.30103	9.47712
b005368	9.25527	3.30125	3.30125	3.30125
b005369	9.60206	9.54407	8.87506	8.81291
b005370	9.47712	3.30125	3.30125	9.60206
b005371	9.60206	9.39794	9.39794	9.30103
b005372	9.54407	3.30125	3.30125	9.60206
b005373	9.16137	3.30125	3.30125	8.02119
b005374	9.21748	3.30125	8.74036	7.87506
b005375	9.60206	9.11394	9	8.74036
b005376	9.60206	9.39794	9.30103	9.47712
b005377	9.47712	4.07922	3.30125	3.30125
b005378	8.8451	8.54407	8.87506	9.39794
b005379	9.69897	3.30125	3.30125	3.30125
b005380	9.30103	3.30125	9.54407	9.47712
b005381	9.60206	3.30125	9.30103	3.30125
b005382	9.47712	9.60206	9.11394	9.65321
b005383	9.47712	3.30125	6.54407	9.65321
b005384	9.54407	3.30125	4.47714	8.97772
b005385	8.69897	3.30125	3.30125	3.30125
b005386	9.39794	3.30125	9.47712	9.54407
b005387	9.60206	3.30125	3.30125	8.65321
b005388	9.54407	3.30125	3.30125	5.81291
b005389	9.54407	3.30125	7.60206	3.30125
b005390	9.77815	3.30125	3.30125	3.30125
b005391	9.54407	9.07918	9.13033	9.30103
b005392	9.54407	3.30125	3.30125	9.47712
b005393	9.74036	3.30125	3.30125	6.30103
b005394	9.65321	3.30125	4.39796	9.30103
b005395	9.39794	9.30103	9	8.97772
b005396	9.60206	3.30125	3.30125	3.30125
b005397	9.60206	3.30125	9.69897	9.13033
b005398	9.54407	9.54407	9.54407	9.47712
b005399	8.65321	3.30125	4.30105	3.30125
b005400	9.39794	3.30125	3.30125	9.02119
b005401	9.65321	3.30125	3.30125	3.30125
b005402	9.30103	3.30125	9.0607	9.47712
b005403	8.81291	9	9.30103	8.69897
b005404	9.69897	3.30125	3.30125	8.97772
b005405	3.30125	3.30125	3.30125	3.30125
b005406	10.301	3.30125	6.60206	9.30103
b005407	9.74036	3.30125	3.30125	3.74044
b005408	9.60206	9.30103	9.54407	9.39794
b005409	9.47712	3.30125	3.30125	5.47712
b005410	9.8451	9.47712	3.30125	8.92942
b005411	9.54407	3.30125	3.30125	9.39794
b005412	9.65321	3.30125	3.30125	3.30125
b005413	9.47712	3.30125	3.30125	9.39794
b005414	9.60206	3.30125	8.54407	9.54407
b005415	9.30103	3.30125	3.30125	9.39794
b005416	9.77815	3.30125	3.30125	8.97772
b005417	9.65321	3.30125	8.87506	8.95424
b005418	9.65321	3.30125	3.30125	3.30125
b005419	9.74036	3.30125	8.60206	9.39794
b005420	9.39794	8.39794	9.30103	9.39794
b005421	9.69897	9.0607	8.97772	9
b005422	8.95424	3.30125	3.30125	8.90309
b005423	9.47712	3.30125	3.30125	3.30125
b005424	9.47712	3.30125	9.54407	9.74036
b005425	9.60206	3.30125	6.47712	3.30125
b005426	9.65321	3.30125	3.30125	9.54407
b005427	9.16137	3.30125	3.30125	9.02119
b005428	9.69897	3.30125	9.0607	9.30103
b005429	9.39794	9.30103	8.92942	8.95424
FB	3.30125	3.30125	3.30125	3.30125
b005252	9.47712	3.30125	3.30125	8.54407
b005253	10.301	3.30125	3.30125	5.30103
b005254	9.74036	3.30125	3.30125	3.30125
b005255	9.54407	9.47712	9.39794	8.95424
b005256	9.60206	3.30125	3.30125	8.47712
b005257	10.301	3.30125	9.47712	8.47712
b005258	9.47712	3.30125	3.30125	3.30125
b005259	9.39794	3.30125	7.27875	8.20412
b005260	9.39794	4.30105	9.30103	4.30105
b005261	9.60206	3.30125	3.30125	6.39794
b005262	9.54407	9.39794	3.30125	3.30125
b005263	9.74036	9.30103	9.30103	9.47712
b005264	9.74036	9.47712	8.16137	8.24304
b005265	9.60206	3.30125	3.30125	9.30103
b005266	9.47712	3.30125	8.87506	8.92942
b005267	9.39794	3.30125	9.39794	9.47712
b005268	9.39794	3.30125	3.30125	3.30125
b005269	9.47712	3.30125	3.30125	3.30125
b005270	9.30103	3.30125	8.30103	8.81291
b005271	9.30103	3.30125	3.30125	3.30125
b005272	9.47712	3.30125	3.30125	9.39794
b005273	9.65321	3.30125	3.30125	5.69897
b005274	9.30103	9.47712	3.30125	9.60206
b005275	9.65321	3.30125	9.65321	9.47712
b005276	9.39794	3.30125	3.30125	3.30125
b005277	9.65321	3.30125	3.30125	3.30125
b005278	9.47712	9.30103	3.30125	9.54407
b005279	9.47712	3.30125	3.30125	8.39794
b005280	9.69897	3.30125	3.30125	3.30125
b005281	9.60206	3.30125	3.30125	9.30103
b005282	9.65321	3.30125	9.47712	8.95424
b005283	9.07918	3.30125	3.30125	3.30125
b005284	9.47712	3.30125	3.30125	3.30125
b005285	9.47712	3.30125	4.92942	9.30103
b005286	9.65321	3.30125	3.30125	3.30125
b005287	9.47712	5.97772	9.47712	9.47712
b005288	9.39794	3.30125	3.30125	3.30125
b005289	9.60206	3.30125	9.30103	8.23045
b005290	9.39794	3.30125	3.30125	3.39811
b005291	9.30103	3.30125	3.30125	9.54407
b005292	9.39794	3.30125	3.30125	3.30125
b005293	9.60206	3.30125	4.54408	9.60206
b005294	9.60206	3.30125	3.30125	3.30125
b005295	9.54407	3.30125	8.69897	9.30103
b005296	9.30103	8.8451	8.97772	9.47712
b005297	9.77815	3.30125	3.30125	7.23045
b005298	9.47712	3.30125	3.30125	9.39794
b005299	10.301	9.60206	9.09691	9.07918
b005300	9.74036	3.30125	8.60206	8.77815
b005301	10.301	3.30125	3.30125	8.26717
b005302	9.69897	3.30125	4.39796	6.8451
b005303	9.54407	3.30125	9.65321	10.301
b005304	6.60206	3.30125	4.39796	6.77815
b005305	9.54407	3.30125	3.30125	3.30125
b005306	9.60206	3.30125	3.30125	3.30125
b005307	9.39794	3.30125	3.30125	7.30103
b005308	9.65321	3.30125	3.30125	9.60206
b005309	9.47712	9.60206	9.69897	9.47712
b005310	8.30103	9.39794	3.30125	3.30125
b005311	9.54407	3.30125	5.20412	3.30125
b005312	9.16137	8.81291	3.30125	8.74036
b005313	9.11394	3.30125	9.30103	5.30103
b005314	9.54407	3.30125	3.30125	8.60206
b005315	9.60206	3.30125	3.30125	8.16137
b005316	9.47712	3.30125	9.09691	9.69897
b005317	9.39794	3.30125	4.39796	3.30125
b005318	9.65321	3.30125	3.30125	3.30125
b005319	9.65321	3.30125	9.60206	9.54407
b005320	9.60206	3.30125	3.30125	3.30125
b005321	9.69897	3.30125	3.30125	4.74037
b005322	9.39794	9.65321	9.39794	9.39794
b005323	9.30103	3.30125	3.30125	3.30125
b005324	9.69897	9.69897	9.39794	5.39794
b005325	9.65321	3.30125	9.39794	7.47712
b005326	9.47712	3.30125	3.30125	9.09691
b005327	9.65321	9.07918	9.39794	9.04139
b005328	9.39794	9.65321	9.60206	9.47712
b005329	9.74036	9.60206	10.301	9.30103
b005330	9.47712	3.30125	3.30125	5.77815
b005331	9.69897	3.30125	9.30103	9.60206
b005332	9.47712	3.30125	3.30125	3.30125
b005333	9.74036	9.30103	9.65321	8.69897
b005334	9.74036	3.30125	9.65321	9.39794
b005335	9.30103	3.30125	3.30125	8.77815
b005336	9.65321	9.30103	9.39794	9.74036
b005337	9.47712	3.30125	9.04139	10.301
b005338	9.30103	3.30125	8.97772	9.30103
b005339	9.74036	3.30125	3.30125	3.30125
b005340	9.60206	3.30125	3.30125	9.54407

## Sheet: Figure6a
AUC.Ratio	Treatment
0.135262	LBP-EC01-CVP
0.130582	LBP-EC01-CVP
0.143755	LBP-EC01-CVP
0.107891	LBP-EC01-CVP
0.0892409	LBP-EC01-CVP
0.186618	LBP-EC01-CVP
0.277749	LBP-EC01-CVP
0.119239	LBP-EC01-CVP
0.0935776	LBP-EC01-CVP
0.100169	LBP-EC01-CVP
0.126502	LBP-EC01-CVP
0.0960108	LBP-EC01-CVP
0.116045	LBP-EC01-CVP
0.117128	LBP-EC01-CVP
0.120043	LBP-EC01-CVP
0.117027	LBP-EC01-CVP
0.151734	LBP-EC01-CVP
0.119216	LBP-EC01-CVP
0.255417	LBP-EC01-CVP
0.350867	LBP-EC01-CVP
0.395229	LBP-EC01-CVP
0.126164	LBP-EC01-CVP
0.114518	LBP-EC01-CVP
0.138436	LBP-EC01-CVP
0.178324	LBP-EC01-CVP
0.19058	LBP-EC01-CVP
0.103541	LBP-EC01-CVP
0.151871	LBP-EC01-CVP
0.156376	LBP-EC01-CVP
0.152649	LBP-EC01-CVP
0.140606	LBP-EC01-CVP
0.161156	LBP-EC01-CVP
0.146621	LBP-EC01-CVP
0.163514	LBP-EC01-CVP
0.131956	LBP-EC01-CVP
0.128934	LBP-EC01-CVP
0.115133	LBP-EC01-CVP
0.152488	LBP-EC01-CVP
0.39686	LBP-EC01-CVP
0.144067	LBP-EC01-CVP
0.145537	LBP-EC01-CVP
0.177771	LBP-EC01-CVP
0.191133	LBP-EC01-CVP
0.231354	LBP-EC01-CVP
0.109979	LBP-EC01-CVP
0.186795	LBP-EC01-CVP
0.145614	LBP-EC01-CVP
0.1711	LBP-EC01-CVP
0.185357	LBP-EC01-CVP
0.187992	LBP-EC01-CVP
0.11473	LBP-EC01-CVP
0.171971	LBP-EC01-CVP
0.145012	LBP-EC01-CVP
0.143615	LBP-EC01-CVP
0.157814	LBP-EC01-CVP
0.173218	LBP-EC01-CVP
0.157867	LBP-EC01-CVP
0.133116	LBP-EC01-CVP
0.104752	LBP-EC01-CVP
0.0913442	LBP-EC01-CVP
0.119485	LBP-EC01-CVP
0.160259	LBP-EC01-CVP
0.170147	LBP-EC01-CVP
0.510413	LBP-EC01-CVP
0.140455	LBP-EC01-CVP
0.135291	LBP-EC01-CVP
0.137971	LBP-EC01-CVP
0.120746	LBP-EC01-CVP
0.173135	LBP-EC01-CVP
0.107081	LBP-EC01-CVP
0.385917	LBP-EC01-CVP
0.170593	LBP-EC01-CVP
0.119371	LBP-EC01-CVP
0.108516	LBP-EC01-CVP
0.365169	LBP-EC01-CVP
0.161073	LBP-EC01-CVP
0.129794	LBP-EC01-CVP
0.178214	LBP-EC01-CVP
0.18483	LBP-EC01-CVP
0.151286	LBP-EC01-CVP
0.118057	LBP-EC01-CVP
0.0921552	LBP-EC01-CVP
0.15896	LBP-EC01-CVP
0.104676	LBP-EC01-CVP
0.182564	LBP-EC01-CVP
0.15739	LBP-EC01-CVP
0.202636	LBP-EC01-CVP
0.193849	LBP-EC01-CVP
0.122568	LBP-EC01-CVP
0.0941475	LBP-EC01-CVP
0.19151	LBP-EC01-CVP
0.17195	LBP-EC01-CVP
0.13259	LBP-EC01-CVP
0.171455	LBP-EC01-CVP
0.143879	LBP-EC01-CVP
0.153472	LBP-EC01-CVP
0.155634	LBP-EC01-CVP
0.153042	LBP-EC01-CVP
0.159888	LBP-EC01-CVP
0.198865	LBP-EC01-CVP
0.156281	LBP-EC01-CVP
0.225674	LBP-EC01-CVP
0.127825	LBP-EC01-CVP
0.137521	LBP-EC01-CVP
0.155204	LBP-EC01-CVP
0.180381	LBP-EC01-CVP
0.163076	LBP-EC01-CVP
0.145256	LBP-EC01-CVP
0.205979	LBP-EC01-CVP
0.152942	LBP-EC01-CVP
0.141715	LBP-EC01-CVP
0.089231	LBP-EC01-CVP
0.122321	LBP-EC01-CVP
0.14704	LBP-EC01-CVP
0.176786	LBP-EC01-CVP
0.171086	LBP-EC01-CVP
0.156159	LBP-EC01-CVP
0.13673	LBP-EC01-CVP
0.136392	LBP-EC01-CVP
0.136586	LBP-EC01-CVP
0.142697	LBP-EC01-CVP
0.172614	LBP-EC01-CVP
0.138575	LBP-EC01-CVP
0.886903	LBP-EC01-CVP
0.163154	LBP-EC01-CVP
0.381962	LBP-EC01-CVP
0.159707	LBP-EC01-CVP
0.350213	LBP-EC01-CVP
0.255421	LBP-EC01-CVP
0.165793	LBP-EC01-CVP
0.101684	LBP-EC01-CVP
0.125808	LBP-EC01-CVP
0.16611	LBP-EC01-CVP
0.120635	LBP-EC01-CVP
0.233579	LBP-EC01-CVP
0.168513	LBP-EC01-CVP
0.161635	LBP-EC01-CVP
0.173624	LBP-EC01-CVP
0.118503	LBP-EC01-CVP
0.144342	LBP-EC01-CVP
0.151266	LBP-EC01-CVP
0.163281	LBP-EC01-CVP
0.168774	LBP-EC01-CVP
0.118356	LBP-EC01-CVP
0.121904	LBP-EC01-CVP
0.132632	LBP-EC01-CVP
0.139978	LBP-EC01-CVP
0.14884	LBP-EC01-CVP
0.126701	LBP-EC01-CVP
0.261397	LBP-EC01-CVP
0.165247	LBP-EC01-CVP
0.124948	LBP-EC01-CVP
0.155628	LBP-EC01-CVP
0.130521	LBP-EC01-CVP
0.1489	LBP-EC01-CVP
0.112617	LBP-EC01-CVP
0.163902	LBP-EC01-CVP
0.169559	LBP-EC01-CVP
0.764842	LBP-EC01-CVP
0.116977	LBP-EC01-CVP
0.571054	LBP-EC01-CVP
0.17132	LBP-EC01-CVP
0.209066	LBP-EC01-CVP
0.116178	LBP-EC01-CVP
0.151469	LBP-EC01-CVP
0.131222	LBP-EC01-CVP
0.921588	LBP-EC01-CVP
0.163983	LBP-EC01-CVP
0.503841	LBP-EC01-CVP
0.205339	LBP-EC01-CVP
0.130149	LBP-EC01-CVP
0.124451	LBP-EC01-CVP
0.16151	LBP-EC01-CVP
0.187797	LBP-EC01-CVP
0.201419	LBP-EC01-CVP
0.134602	LBP-EC01-CVP
0.157112	LBP-EC01-CVP
0.147176	LBP-EC01-CVP
0.182079	LBP-EC01-CVP
0.155426	LBP-EC01-CVP
0.118291	LBP-EC01-CVP
0.163766	LBP-EC01-CVP
0.119576	LBP-EC01-CVP
0.103286	LBP-EC01-CVP
0.208225	LBP-EC01-CVP
0.179729	LBP-EC01-CVP
0.137349	LBP-EC01-CVP
0.278056	LBP-EC01-CVP
0.16246	LBP-EC01-CVP
0.117231	LBP-EC01-CVP
0.116548	LBP-EC01-CVP
0.110665	LBP-EC01-CVP
0.148798	LBP-EC01-CVP
0.147306	LBP-EC01-CVP
0.151473	LBP-EC01-CVP
0.161407	LBP-EC01-CVP
0.188167	LBP-EC01-CVP
0.300286	LBP-EC01-CVP
0.173218	LBP-EC01-CVP
0.10414	LBP-EC01-CVP
0.137492	LBP-EC01-CVP
0.183733	LBP-EC01-CVP
0.170617	LBP-EC01-CVP
0.271727	LBP-EC01-CVP
0.222885	LBP-EC01-CVP
0.159942	LBP-EC01-CVP
0.180399	LBP-EC01-CVP
0.33771	LBP-EC01-CVP
0.16052	LBP-EC01-CVP
0.103564	LBP-EC01-CVP
0.12962	LBP-EC01-CVP
0.314197	LBP-EC01-CVP
0.151989	LBP-EC01-CVP
0.150701	LBP-EC01-CVP
0.124882	LBP-EC01-CVP
0.298826	LBP-EC01-CVP
0.825249	LBP-EC01-CVP
0.23007	LBP-EC01-CVP
0.154506	LBP-EC01-CVP
0.111744	LBP-EC01-CVP
0.191108	LBP-EC01-CVP
0.123027	LBP-EC01-CVP
0.179268	LBP-EC01-CVP
0.271225	LBP-EC01-CVP
0.128833	LBP-EC01-CVP
0.234337	LBP-EC01-CVP
0.166478	LBP-EC01-CVP
0.168457	LBP-EC01-CVP
0.181173	LBP-EC01-CVP
0.145351	LBP-EC01-CVP
0.109691	LBP-EC01-CVP
0.148369	LBP-EC01-CVP
0.153926	LBP-EC01-CVP
0.139034	LBP-EC01-CVP
0.167612	LBP-EC01-CVP
0.552626	LBP-EC01-CVP
0.15461	LBP-EC01-CVP
0.131147	LBP-EC01-CVP
0.124563	LBP-EC01-CVP
0.116915	LBP-EC01-CVP
0.173923	LBP-EC01-CVP
0.14964	LBP-EC01-CVP
0.156643	LBP-EC01-CVP
0.151325	LBP-EC01-CVP
0.0997826	LBP-EC01-CVP
0.176537	LBP-EC01-CVP
0.964278	LBP-EC01-CVP
0.174494	LBP-EC01-CVP
0.166709	LBP-EC01-CVP
0.195637	LBP-EC01-CVP
0.171055	LBP-EC01-CVP
0.23655	LBP-EC01-CVP
0.142658	LBP-EC01-CVP
0.153066	LBP-EC01-CVP
0.1801	LBP-EC01-CVP
0.154887	LBP-EC01-CVP
0.156781	LBP-EC01-CVP
0.270829	LBP-EC01-CVP
0.164431	LBP-EC01-CVP
0.138679	LBP-EC01-CVP
0.17022	LBP-EC01-CVP
0.142313	LBP-EC01-CVP
0.164408	LBP-EC01-CVP
0.155531	LBP-EC01-CVP
0.224562	LBP-EC01-CVP
0.165022	LBP-EC01-CVP
0.187005	LBP-EC01-CVP
0.136334	LBP-EC01-CVP
0.169415	LBP-EC01-CVP
0.15461	LBP-EC01-CVP
0.148937	LBP-EC01-CVP
0.145165	LBP-EC01-CVP
0.150549	LBP-EC01-CVP
0.138541	LBP-EC01-CVP
0.141467	LBP-EC01-CVP
0.148045	LBP-EC01-CVP
0.181005	LBP-EC01-CVP
0.119171	LBP-EC01-CVP
0.355731	LBP-EC01-CVP
0.13906	LBP-EC01-CVP
0.317511	LBP-EC01-CVP
0.122716	LBP-EC01-CVP
0.179468	LBP-EC01-CVP
0.155772	LBP-EC01-CVP
0.13317	LBP-EC01-CVP
0.156876	LBP-EC01-CVP
0.863633	LBP-EC01-CVP
0.162029	LBP-EC01-CVP
0.1431	LBP-EC01-CVP
0.138011	LBP-EC01-CVP
0.158489	LBP-EC01-CVP
0.152123	LBP-EC01-CVP
0.179727	LBP-EC01-CVP
0.160992	LBP-EC01-CVP
0.156761	LBP-EC01-CVP
0.273785	LBP-EC01-CVP
0.151044	LBP-EC01-CVP
0.123521	LBP-EC01-CVP
0.139556	LBP-EC01-CVP
0.202137	LBP-EC01-CVP
0.139409	LBP-EC01-CVP
0.113269	LBP-EC01-CVP
0.17366	LBP-EC01-CVP
0.912442	LBP-EC01-CVP
0.134067	LBP-EC01-CVP
0.177886	LBP-EC01-CVP
0.148232	LBP-EC01-CVP
0.175801	LBP-EC01-CVP
0.107192	LBP-EC01-CVP
0.135462	LBP-EC01-CVP
0.157753	LBP-EC01-CVP
0.122023	LBP-EC01-CVP
0.072787	LBP-EC01-CVP
0.194308	LBP-EC01-CVP
0.144559	LBP-EC01-CVP
0.162079	LBP-EC01-CVP
0.163379	LBP-EC01-CVP
0.153348	LBP-EC01-CVP
0.534194	LBP-EC01-CVP
0.15363	LBP-EC01-CVP
0.184286	LBP-EC01-CVP
0.172702	LBP-EC01-CVP
0.139499	LBP-EC01-CVP
0.178056	LBP-EC01-CVP
0.151589	LBP-EC01-CVP
0.187243	LBP-EC01-CVP
0.105318	LBP-EC01-CVP
0.142798	LBP-EC01-CVP
0.102405	LBP-EC01-CVP
0.126964	LBP-EC01-CVP
0.139038	LBP-EC01-CVP
0.819691	LBP-EC01-CVP
0.127322	LBP-EC01-CVP
0.174672	LBP-EC01-CVP
0.944659	LBP-EC01-CVP
0.114851	LBP-EC01-CVP
0.082909	LBP-EC01-CVP
0.125498	LBP-EC01-CVP
0.0923792	LBP-EC01-CVP
0.974861	LBP-EC01-CVP
0.127848	LBP-EC01-CVP
0.133172	LBP-EC01-CVP
0.109781	LBP-EC01-CVP
0.150493	LBP-EC01-CVP
1.05385	LBP-EC01-CVP
0.0905303	LBP-EC01-CVP
0.134285	LBP-EC01-CVP
0.115111	LBP-EC01-CVP
0.14874	LBP-EC01-CVP
0.250191	LBP-EC01-CVP
0.129322	LBP-EC01-CVP
0.99043	LBP-EC01-CVP
0.609664	LBP-EC01-CVP
0.134627	LBP-EC01-CVP
0.0919642	LBP-EC01-CVP
0.118225	LBP-EC01-CVP
0.128664	CK618
0.123876	CK618
0.121977	CK618
0.0842076	CK618
0.135871	CK618
0.172935	CK618
0.51591	CK618
0.432315	CK618
0.299994	CK618
0.18108	CK618
0.440314	CK618
0.139796	CK618
0.175912	CK618
0.130751	CK618
0.74636	CK618
0.143668	CK618
0.138232	CK618
0.151764	CK618
0.144187	CK618
0.112106	CK618
0.88346	CK618
0.166458	CK618
0.176138	CK618
0.180397	CK618
0.146158	CK618
0.142665	CK618
0.140471	CK618
0.121984	CK618
0.137821	CK618
0.128783	CK618
0.145038	CK618
0.449711	CK618
0.139761	CK618
0.132546	CK618
0.909239	CK618
0.582171	CK618
0.16777	CK618
0.124269	CK618

## Sheet: Figure6b
Treatment	CFUReduction	Control	CocktailLog
Clinical	6.11252	9.45675	3.34423
Clinical	6.35017	9.65141	3.30125
Clinical	5.88419	9.18543	3.30125
Clinical	6.05232	9.35357	3.30125
Clinical	5.63899	9.13971	3.50072
Clinical	5.64965	9.72536	4.07572
Clinical	5.65997	8.96122	3.30125
Clinical	5.80872	9.10997	3.30125
Clinical	4.77486	9.46007	4.68521
Clinical	0.171678	8.90656	8.73488
Clinical	4.70509	9.33297	4.62788
Clinical	5.77565	9.0769	3.30125
Clinical	2.97952	8.95797	5.97845
Clinical	0.968747	9.0587	8.08995
Clinical	6.1131	9.41435	3.30125
Clinical	5.61976	9.58012	3.96036
Clinical	5.83174	9.64143	3.80968
Clinical	2.38271	8.98475	6.60204
Clinical	5.90704	9.39794	3.4909
Clinical	6.03209	9.33333	3.30125
Clinical	5.96405	9.26529	3.30125
Clinical	5.93174	9.23299	3.30125
Clinical	0.485565	8.84211	8.35655
Clinical	5.65902	8.96027	3.30125
CVP	0.425969	9.30103	8.87506
CVP	5.67648	8.97772	3.30125
CVP	5.99978	9.30103	3.30125
CVP	5.99978	9.30103	3.30125
CVP	5.57381	8.87506	3.30125
CVP	5.43912	8.74036	3.30125
CVP	5.60184	8.90309	3.30125
CVP	5.4769	8.77815	3.30125
CVP	5.43912	8.74036	3.30125
CVP	5.35197	8.65321	3.30125
CVP	5.99978	9.30103	3.30125
CVP	5.67648	8.97772	3.30125
CVP	5.54385	8.8451	3.30125
CVP	5.62817	8.92942	3.30125
CVP	5.43912	8.74036	3.30125
CVP	5.71994	9.02119	3.30125
CVP	5.24282	8.54407	3.30125
CVP	5.653	8.95424	3.30125
CVP	-0.243038	9.30103	9.54407
CVP	4.39792	8.69897	4.30105
CVP	1.58503	9.39794	7.81291
CVP	5.60192	9.07918	3.47727
CVP	4.30102	8.8451	4.54408
CVP	5.99978	9.30103	3.30125
CVP	5.4769	8.77815	3.30125
CVP	5.653	8.95424	3.30125
CVP	1.45864	9.0607	7.60206
CVP	5.69875	9	3.30125
CVP	5.57381	8.87506	3.30125
CVP	5.4769	8.77815	3.30125
CVP	5.71994	9.02119	3.30125
CVP	5.62817	8.92942	3.30125
CVP	5.79566	9.09691	3.30125
CVP	5.99978	9.30103	3.30125
CVP	6.09669	9.39794	3.30125
CVP	5.77793	9.07918	3.30125
CVP	5.62817	8.92942	3.30125
CVP	4.17587	7.47712	3.30125
CVP	5.67648	8.97772	3.30125
CVP	5.99978	9.30103	3.30125
CVP	5.35197	8.65321	3.30125
CVP	5.43353	8.97772	3.54419
CVP	3.99998	8.39794	4.39796
CVP	5.77793	9.07918	3.30125
CVP	4.30102	9.07918	4.77816
CVP	6.09669	9.39794	3.30125
CVP	5.54385	8.8451	3.30125
CVP	5.4769	8.77815	3.30125
CVP	5.67648	8.97772	3.30125
CVP	5.57381	8.87506	3.30125
CVP	5.653	8.95424	3.30125
CVP	6.09669	9.39794	3.30125
CVP	5.51167	8.81291	3.30125
CVP	5.653	8.95424	3.30125
CVP	5.99978	9.30103	3.30125
CVP	5.62817	8.92942	3.30125
CVP	5.51167	8.81291	3.30125
CVP	6.09669	9.39794	3.30125
CVP	5.62817	8.92942	3.30125
CVP	5.99978	9.30103	3.30125
CVP	5.51167	8.81291	3.30125
CVP	5.60184	8.90309	3.30125
CVP	6.09669	9.39794	3.30125
CVP	5.60184	8.90309	3.30125
CVP	5.99978	9.30103	3.30125
CVP	5.99978	9.30103	3.30125
CVP	5.99978	9.30103	3.30125
CVP	5.54385	8.8451	3.30125
CVP	5.69875	9	3.30125
CVP	5.39772	8.69897	3.30125
CVP	5.60184	8.90309	3.30125
CVP	6.09669	9.39794	3.30125
CVP	5.39772	8.69897	3.30125
CVP	5.99978	9.30103	3.30125
CVP	5.62817	8.92942	3.30125
CVP	5.99978	9.30103	3.30125
CVP	5.99978	9.30103	3.30125
CVP	6.17587	9.47712	3.30125
CVP	5.71994	9.02119	3.30125
CVP	5.60184	8.90309	3.30125
CVP	6.09669	9.39794	3.30125
CVP	1	9.30103	8.30103
CVP	5.43912	8.74036	3.30125
CVP	6.09669	9.39794	3.30125
CVP	5.51167	8.81291	3.30125
CVP	5.67648	8.97772	3.30125
CVP	6.09669	9.39794	3.30125
CVP	6.24282	9.54407	3.30125
CVP	6.24282	9.54407	3.30125
CVP	5.43912	8.74036	3.30125
CVP	4.35197	7.65321	3.30125
CVP	5.60184	8.90309	3.30125
CVP	5.03119	8.33244	3.30125
CVP	3.90287	7.20412	3.30125
CVP	4.54405	8.8451	4.30105
CVP	5.77793	9.07918	3.30125
CVP	5.62817	8.92942	3.30125
CVP	5.653	8.95424	3.30125
CVP	5.67648	8.97772	3.30125
CVP	0.221849	9.30103	9.07918
CVP	5.99978	9.30103	3.30125
CVP	5.99978	9.30103	3.30125
CVP	5.77793	9.07918	3.30125
CVP	5.71994	9.02119	3.30125
CVP	5.99978	9.30103	3.30125
CVP	5.57381	8.87506	3.30125
CVP	5.67648	8.97772	3.30125
CVP	4.94179	8.24304	3.30125
CVP	6.17587	9.47712	3.30125
CVP	5.69875	9	3.30125
CVP	5.40739	9.0607	3.65331
CVP	4.39793	9.09691	4.69898
CVP	4.69896	9.30103	4.60207
CVP	1.52288	8.30103	6.77815
CVP	5.51167	8.81291	3.30125
CVP	5.67648	8.97772	3.30125
CVP	4	9.39794	5.39794
CVP	3.18906	8.92942	5.74036
CVP	6.24282	9.54407	3.30125
CVP	5.54385	8.8451	3.30125
CVP	5.60184	8.90309	3.30125
CVP	5.99978	9.30103	3.30125
CVP	5.67648	8.97772	3.30125
CVP	5.653	8.95424	3.30125
CVP	4.9999	8.65321	3.65331
CVP	5.43912	8.74036	3.30125
CVP	0.255273	8.95424	8.69897
CVP	1.56067	9.30103	7.74036
CVP	2.10266	8.97772	6.87506
CVP	6.17587	9.47712	3.30125
CVP	6.09669	9.39794	3.30125
CVP	5.77793	9.07918	3.30125
CVP	5.69875	9	3.30125
CVP	-0.39794	9.14613	9.54407
CVP	0.191886	8.8451	8.65321
CVP	4.19629	9.04139	4.8451
CVP	0.167491	9.09691	8.92942
CVP	3.52288	9.39794	5.87506
CVP	5.74015	9.04139	3.30125
CVP	6.30081	9.60206	3.30125
CVP	-0.243038	9.30103	9.54407
CVP	5.57381	8.87506	3.30125
CVP	5.09669	8.39794	3.30125
CVP	5.57381	8.87506	3.30125
CVP	5.30081	8.60206	3.30125
CVP	5.51167	8.81291	3.30125
CVP	3.57403	8.87506	5.30103
CVP	5.75945	9.0607	3.30125
CVP	3.99978	7.30103	3.30125
CVP	5.74015	9.04139	3.30125
CVP	6.09669	9.39794	3.30125
CVP	5.79566	9.09691	3.30125
CVP	5.99978	9.30103	3.30125
CVP	4.99978	8.30103	3.30125
CVP	5.653	8.95424	3.30125
CVP	5.54385	8.8451	3.30125
CVP	5.09669	8.39794	3.30125
CVP	5.17587	8.47712	3.30125
CVP	5.71994	9.02119	3.30125
CVP	6.09669	9.39794	3.30125
CVP	5.99978	9.30103	3.30125
CVP	6.17587	9.47712	3.30125
CVP	6.09669	9.39794	3.30125
CVP	5.75945	9.0607	3.30125
CVP	5.69875	9	3.30125
CVP	5.8127	9.11394	3.30125
CVP	5.62817	8.92942	3.30125
CVP	6.09669	9.39794	3.30125
CVP	5.4769	8.77815	3.30125
CVP	5.8127	9.11394	3.30125
CVP	5.99978	9.30103	3.30125
CVP	0.133539	8.23045	8.09691
CVP	5.67648	8.97772	3.30125
CVP	5.99978	9.30103	3.30125
CVP	5.653	8.95424	3.30125
CVP	5.62817	8.92942	3.30125
CVP	6.24282	9.54407	3.30125
CVP	6.17587	9.47712	3.30125
CVP	0.267606	9.39794	9.13033
CVP	6.17587	9.47712	3.30125
CVP	5.4769	8.77815	3.30125
CVP	5.62817	8.92942	3.30125
CVP	4.42017	8.39794	3.97777
CVP	2.91645	8.21748	5.30103
CVP	5.39772	8.69897	3.30125
CVP	5.99978	9.30103	3.30125
CVP	6.17587	9.47712	3.30125
CVP	6.30081	9.60206	3.30125
CVP	6.09669	9.39794	3.30125
CVP	6.24282	9.54407	3.30125
CVP	5.57381	8.87506	3.30125
CVP	6.24282	9.54407	3.30125
CVP	3.82391	9.30103	5.47712
CVP	6.17587	9.47712	3.30125
CVP	5.71994	9.02119	3.30125
CVP	1.37358	9.11394	7.74036
CVP	4.73115	9.54407	4.81292
CVP	6.17587	9.47712	3.30125
CVP	5.99978	9.30103	3.30125
CVP	6.09669	9.39794	3.30125
CVP	5.69888	9.39794	3.69906
CVP	0.279841	9.30103	9.02119
CVP	6.30081	9.60206	3.30125
CVP	6.24282	9.54407	3.30125
CVP	6.35197	9.65321	3.30125
CVP	6.30081	9.60206	3.30125
CVP	5.99978	9.30103	3.30125
CVP	5.75945	9.0607	3.30125
CVP	6.24282	9.54407	3.30125
CVP	6.09669	9.39794	3.30125
CVP	5.67648	8.97772	3.30125
CVP	5.69875	9	3.30125
CVP	5.69875	9	3.30125
CVP	5.48805	9.30103	3.81298
CVP	4.66274	9.0607	4.39796
CVP	5.58496	9.39794	3.81298
CVP	6.09669	9.39794	3.30125
CVP	5.74015	9.04139	3.30125
CVP	6.09669	9.39794	3.30125
CVP	5.23402	9.07918	3.84516
CVP	5.69875	9	3.30125
CVP	6.09669	9.39794	3.30125
CVP	6.09669	9.39794	3.30125
CVP	5.60192	9.07918	3.47727
CVP	2.64782	9.60206	6.95424
CVP	6.17587	9.47712	3.30125
CVP	5.4769	8.77815	3.30125
CVP	5.99978	9.30103	3.30125
CVP	5.99978	9.30103	3.30125
CVP	6.17587	9.47712	3.30125
CVP	5.99978	9.30103	3.30125
CVP	6.09669	9.39794	3.30125
CVP	5.60184	8.90309	3.30125
CVP	4.30081	7.60206	3.30125
CVP	6.17587	9.47712	3.30125
CVP	6.17587	9.47712	3.30125
CVP	6.17587	9.47712	3.30125
CVP	6.39772	9.69897	3.30125
CVP	6.24282	9.54407	3.30125
CVP	1.09691	9.39794	8.30103
CVP	5.69875	9	3.30125
CVP	5.71994	9.02119	3.30125
CVP	6.09669	9.39794	3.30125
CVP	4	9.39794	5.39794
CVP	5.69875	9	3.30125
CVP	6.35197	9.65321	3.30125
CVP	-0.337242	9.0607	9.39794
CVP	5.17587	8.47712	3.30125
CVP	6.24282	9.54407	3.30125
CVP	5.99978	9.30103	3.30125
CVP	5.75945	9.0607	3.30125
CVP	2.51188	8.11394	5.60206
CVP	5.99978	9.30103	3.30125
CVP	5.51167	8.81291	3.30125
CVP	5.57381	8.87506	3.30125
CVP	6.09669	9.39794	3.30125
CVP	0.778151	9.47712	8.69897
CVP	6.30081	9.60206	3.30125
CVP	5.71994	9.02119	3.30125
CVP	5.99978	9.30103	3.30125
CVP	5.77793	9.07918	3.30125
CVP	5.99978	9.30103	3.30125
CVP	6.24282	9.54407	3.30125
CVP	5.99978	9.30103	3.30125
CVP	5.67648	8.97772	3.30125
CVP	5.55613	8.95424	3.39811
CVP	6.09669	9.39794	3.30125
CVP	5.99978	9.30103	3.30125
CVP	0.499398	9.47712	8.97772
CVP	5.60184	8.90309	3.30125
CVP	6.09669	9.39794	3.30125
CVP	6.09669	9.39794	3.30125
CVP	5.99978	9.30103	3.30125
CVP	6.17587	9.47712	3.30125
CVP	6.09669	9.39794	3.30125
CVP	5.57381	8.87506	3.30125
CVP	4.49731	9.04139	4.54408
CVP	6.09669	9.39794	3.30125
CVP	-0.000217093	3.30103	3.30125
CVP	5.87484	9.17609	3.30125
CVP	5.8127	9.11394	3.30125
CVP	5.87484	9.17609	3.30125
CVP	5.77793	9.07918	3.30125
CVP	5.91624	9.21748	3.30125
CVP	5.56413	9.04139	3.47727
CVP	5.87484	9.17609	3.30125
CVP	5.82909	9.13033	3.30125
CVP	2.72016	9.02119	6.30103
CVP	5.79566	9.09691	3.30125
CVP	5.86012	9.16137	3.30125
CVP	5.31621	9.16137	3.84516
CVP	3.28806	9.21748	5.92942
CVP	5.77793	9.07918	3.30125
CVP	5.77793	9.07918	3.30125
CVP	4.13033	9.13033	5
CVP	5.95403	9.25527	3.30125
CVP	5.79566	9.09691	3.30125
CVP	5.98879	9.29003	3.30125
CVP	5.74015	9.04139	3.30125
CVP	5.653	8.95424	3.30125
CVP	5.77793	9.07918	3.30125
CVP	5.69875	9	3.30125
CVP	5.88908	9.19033	3.30125
CVP	5.90287	9.20412	3.30125
CVP	5.86012	9.16137	3.30125
CVP	5.75945	9.0607	3.30125
CVP	5.77793	9.07918	3.30125
CVP	5.84488	9.14613	3.30125
CVP	-0.337242	9.0607	9.39794
CVP	5.75945	9.0607	3.30125
CVP	5.54385	8.8451	3.30125
CVP	5.35197	8.65321	3.30125
CVP	5.77798	9.17609	3.39811
CVP	5.8127	9.11394	3.30125
CVP	4.32905	9.20412	4.87507
CVP	5.90287	9.20412	3.30125
CVP	5.98879	9.29003	3.30125
CVP	5.24282	8.54407	3.30125
CVP	5.74015	9.04139	3.30125
CVP	5.62817	8.92942	3.30125
CVP	5.79566	9.09691	3.30125
CVP	5.69875	9	3.30125
CVP	5.52273	9	3.47727
CVP	1.27621	8.92942	7.65321
CVP	5.87484	9.17609	3.30125
CVP	5.77793	9.07918	3.30125
CVP	4.47711	9.07918	4.60207
CVP	5.74015	9.04139	3.30125
CVP	5.87484	9.17609	3.30125
CVP	5.77793	9.07918	3.30125
CVP	4.49484	9.09691	4.60207
CVP	5.57381	8.87506	3.30125
CVP	5.79566	9.09691	3.30125
CVP	5.69875	9	3.30125
CVP	5.90287	9.20412	3.30125
CVP	4.7659	9.24304	4.47714
CVP	3.77815	9.07918	5.30103
CVP	4.99978	8.30103	3.30125
CVP	5.77793	9.07918	3.30125
CVP	5.96592	9.26717	3.30125
CVP	5.35197	8.65321	3.30125
CVP	5.86012	9.16137	3.30125
CVP	5.82909	9.13033	3.30125
CVP	5.84488	9.14613	3.30125
CVP	5.77793	9.07918	3.30125
CVP	5.79566	9.09691	3.30125
CVP	4.82928	9.13033	4.30105
CVP	5.62817	8.92942	3.30125
CVP	5.74015	9.04139	3.30125
CVP	-0.61182	9.04139	9.65321
CVP	5.8127	9.11394	3.30125
CVP	5.86012	9.16137	3.30125
CVP	5.79566	9.09691	3.30125
CVP	5.62817	8.92942	3.30125
CVP	5.32441	8.97772	3.65331
CVP	4.71599	9.11394	4.39796
CVP	2.8293	9.13033	6.30103
CVP	5.75945	9.0607	3.30125
CVP	5.86012	9.16137	3.30125
CVP	5.60184	8.90309	3.30125
CVP	5.28393	9.09691	3.81298
CVP	5.82909	9.13033	3.30125
CVP	5.71994	9.02119	3.30125
CVP	0.199572	8.97772	8.77815
CVP	5.67648	8.97772	3.30125
CVP	5.653	8.95424	3.30125
CVP	5.82909	9.13033	3.30125
CVP	-0.000217093	3.30103	3.30125
